# Supplementary material for: A comprehensive analysis of coding and non-coding transcriptomic changes in cutaneous squamous cell carcinoma
Source: Sci Rep. 2020 Feb 27;10:3637. doi: 10.1038/s41598-020-59660-6 (PMC7046790; doi:10.1038/s41598-020-59660-6)
Supplement: Supplementary file 2 — S1. [file 41598_2020_59660_MOESM2_ESM.xlsx]

## Sheet: Patient summary
Supplementary table S1: Patient summary
Sample (cSCC)	Gender	Pathology verified diagnosis	Location	Immuno-suppression
cSCC_1	F	Well differentiatied SCC	Forehead, leftside	Yes
cSCC_2	M	Infiltrative, moderately differentiated SCC	Right hand,dorsal	No
cSCC_3	M	Well differentiatied SCC	Right Cheek	Yes
cSCC_4	F	Well differentiatied SCC	Left upper arm	Yes
cSCC_5	M	Moderately differentiated SCC	Forehead, right side	Yes
cSCC_6	M	Moderately differentiated SCC	Forehead	No
cSCC_7	M	Well differentiatied SCC	Right leg	No
cSCC_8	F	Keratoacanthoma like well differentiated SCC	Left lower leg	Yes
cSCC_9	M	Moderately differentiated SCC	Right shoulder	No
Sample (Controls)	Gender	Pathology verified diagnosis	Location
H_ 1	F	N/A	Lower back
H_ 2	M	N/A	Lower back
H_ 3	M	N/A	Lower back
H_ 4	F	N/A	Lower back
H_ 5	M	N/A	Lower back
H_ 6	F	N/A	Lower back
H_ 7	M	N/A	Lower back
