# Supplementary material for: A comprehensive analysis of coding and non-coding transcriptomic changes in cutaneous squamous cell carcinoma
Source: Sci Rep. 2020 Feb 27;10:3637. doi: 10.1038/s41598-020-59660-6 (PMC7046790; doi:10.1038/s41598-020-59660-6)
Supplement: Supplementary file 3 — S2. [file 41598_2020_59660_MOESM3_ESM.xlsx]

## Sheet: DEGs in cSCC filtered
Supplementary Table S2: List of differentially expressed protein coding genes in cSCC
gene_name	logFC	FDR
SPRR3	13.1048	7.58e-12
MMP1	12.5448	3.89e-41
MAGEA4	11.105	0.000412433
IL24	11.0334	3.39e-28
S100A7A	10.1503	4.36e-26
CSF3	9.78729	1.21e-05
MMP10	9.33322	3.35e-29
IL8	9.21444	5.93e-12
CXCL1	9.1617	1.73e-09
MMP3	9.11894	6.18e-13
S100A9	8.99418	7.36e-35
MMP13	8.59631	9.16e-13
S100A8	8.46728	1.32e-26
SPRR2A	8.42112	1.03e-20
SPINK6	8.3169	2.73e-09
TCN1	7.79188	1.87e-13
CXCL11	7.76669	2.81e-14
CXCL5	7.61244	0.000390123
S100A12	7.49303	4.83e-14
KRT13	7.39316	5.42e-08
S100A7	7.31159	9.99e-15
TMPRSS11D	7.3101	4.05e-23
CXCL9	7.30084	1.98e-07
OLR1	7.20512	1.32e-11
SPP1	7.03349	7.21e-12
PTHLH	6.99716	3.88e-27
LCE3A	6.8483	1.42e-05
TCL1A	6.73388	2.44e-08
SH2D5	6.73102	2.6e-13
ADCYAP1	6.63961	3.95e-06
MMP11	6.52785	1.08e-13
SERPINB4	6.30213	1.53e-21
RGS1	6.27919	3.45e-16
IFNG	6.24846	1.84e-08
CNGB1	6.21945	1.06e-12
CCL3	6.21666	1.12e-09
HMGA2	6.08135	3.43e-15
TRIML2	6.06094	3.53e-07
GPR110	6.05268	6.33e-07
IL6	5.9203	1.34e-07
LCE3C	5.86523	0.000492682
CCL18	5.86356	1.91e-07
CXCL6	5.85873	1.02e-05
EPGN	5.84681	1.49e-16
IL1B	5.84654	1.52e-06
PITX1	5.83423	3.65e-18
SPOCD1	5.82121	4.12e-09
OASL	5.78913	1.42e-26
IDO1	5.74434	4.47e-10
GPR78	5.71766	2.45e-08
MZB1	5.63629	0.00296861
CD80	5.62732	7.18e-40
SERPINE1	5.6223	1.8e-21
LYPD1	5.61653	9.7e-12
TMPRSS11A	5.61411	6.16e-13
TNIP3	5.60725	1.3e-08
NEFM	5.60006	2.11e-06
COL22A1	5.59629	1.71e-09
AKR1B15	5.48377	1.01e-13
HOXD10	5.47447	1.39e-11
TDO2	5.4732	1.26e-07
RGS4	5.46194	3.3e-08
FCRL5	5.4238	0.00399377
KLHDC7B	5.39627	2.27e-13
IGLL5	5.36707	0.00736627
CSF2	5.3478	3.92e-07
CTLA4	5.33087	1.19e-18
AKR1B10	5.30199	2.59e-16
C6orf10	5.25626	2.33e-07
UGT2B17	5.2255	0.00159325
MMP9	5.18343	6.83e-17
FBN2	5.10704	9.3e-07
TNFRSF9	5.06693	1.89e-15
LAMP5	5.06177	2.96e-11
AREG	5.01478	5e-13
TNC	4.98499	2.4e-63
IFI27	4.98215	7.9e-22
OGDHL	4.97401	1.29e-07
DLGAP3	4.97238	3.88e-08
TREM2	4.97224	8.35e-14
CXCL3	4.96692	1.01e-05
MS4A1	4.96494	0.000254614
ADAMDEC1	4.92298	7.43e-08
FCGR1A	4.90102	2.03e-10
CD7	4.87025	1.82e-10
CCL4	4.8524	7.51e-07
IFI6	4.83466	4.89e-24
QRFPR	4.83189	5.6e-05
SOCS3	4.81595	1.4e-17
KLK6	4.81473	2.38e-07
GJB2	4.8114	1.84e-23
CHRDL2	4.80096	6.84e-06
LCN2	4.75102	6.93e-13
APOBEC3A	4.75059	5.51e-07
CHRNA6	4.74268	3.54e-07
CCL20	4.73858	2.57e-12
GBP5	4.71588	5.63e-14
CLEC4G	4.7146	1.42e-05
ICOS	4.71082	1.54e-12
DEFB103A	4.70933	3.86e-12
DEFB103B	4.69262	4.63e-12
FAM83A	4.69216	6.6e-25
ARTN	4.68515	3.56e-05
OAS2	4.67531	1.11e-22
RBM46	4.65951	3.19e-07
POU2AF1	4.65412	4e-05
GZMB	4.64808	1.36e-08
KLK12	4.63505	4.8e-05
IGF2BP3	4.6075	7.37e-07
IL2RA	4.60702	3.56e-17
DSCAM	4.59841	4.75e-08
ABCG4	4.59662	1.58e-06
LILRA3	4.58287	0.000143583
LGALS9C	4.58196	1.16e-10
GBP6	4.57501	2.92e-13
FOSL1	4.56725	4.53e-12
LYPD1	4.56282	4.88e-12
RHCG	4.56209	2.26e-07
NR4A3	4.52721	8.97e-28
STC1	4.51998	8.26e-08
APOL1	4.51314	6.29e-18
ESM1	4.51075	9.66e-12
SPRR1B	4.50825	1.01e-13
CCR7	4.49905	2.1e-15
UPP1	4.46216	3.89e-41
MISP	4.45369	4.58e-10
TYMP	4.4457	1.11e-31
DEC1	4.42008	8.15e-05
LGALS9B	4.41626	6.83e-10
LCE3D	4.37892	5.49e-20
ZNF812	4.36824	4.22e-14
SELE	4.32399	2.56e-10
ULBP2	4.28017	1.48e-13
IL7R	4.2714	3.9e-12
BCL2A1	4.25706	9.81e-08
TMEM132A	4.25343	2.91e-12
PAX5	4.24208	8.32e-08
HTR7	4.24155	3.87e-17
CXCL2	4.23811	3.83e-07
ADAMTS4	4.23374	2.26e-27
VNN3	4.22204	0.000699544
UNC5A	4.219	7.97e-05
RUFY4	4.18861	4.8e-10
CMPK2	4.12676	1.24e-20
CD274	4.10174	2.14e-18
FCGR1B	4.09325	3.3e-08
IL1A	4.09285	9.65e-08
SIRPG	4.09266	1.1e-09
FCRL2	4.08647	0.000215887
LTF	4.08289	2.19e-12
CHST1	4.0823	1.61e-10
BST2	4.07221	4.53e-12
SLCO6A1	4.05034	0.000267769
ACOXL	4.04069	2.09e-05
SH2D2A	4.02659	4.15e-22
GNGT1	4.02238	0.00817703
SDS	4.01681	5.74e-07
CXCR6	4.00873	1.85e-09
ECEL1	3.99984	0.00678845
DSC2	3.99632	3.61e-20
DERL3	3.99292	7.47e-05
SFRP4	3.98817	0.00123694
EOMES	3.97885	6.09e-05
TIGIT	3.9759	1.76e-08
ZBP1	3.96427	2.33e-05
TREM1	3.96262	1.27e-07
PCSK1	3.91911	4.83e-14
TNFRSF12A	3.91212	4.82e-18
CCL5	3.90071	3.61e-07
ENKUR	3.89904	2.68e-07
HAS3	3.89753	5.41e-10
TGM2	3.89742	9.65e-08
KIAA0125	3.89583	0.0155357
JAK3	3.89537	1.71e-15
SCG2	3.85441	0.000305364
PACSIN1	3.85414	6.88e-06
ALPL	3.83876	1.07e-08
HLA-DRB5	3.83595	0.00179023
RSAD2	3.81323	2.43e-14
CYP24A1	3.80446	6.5e-07
FPR2	3.76509	0.000237891
SIT1	3.74729	8.65e-05
MX1	3.74513	3.46e-25
IFI44L	3.74282	5.12e-18
CLEC4C	3.74096	4.44e-06
PRSS27	3.73529	7.91e-14
HTR3A	3.72388	0.000794546
GZMK	3.71476	0.000343586
GPR158	3.70842	5.74e-05
CLEC4D	3.68954	0.000215111
CDKN2A	3.6763	1.77e-10
CD38	3.66562	1.77e-08
MT2A	3.66548	4.96e-12
WNT5A	3.6594	3.57e-23
SAMSN1	3.6584	1.14e-14
IL21R	3.65733	4.12e-15
MEFV	3.64923	7.71e-13
CPA6	3.64564	6.85e-05
PRSS22	3.64546	3.65e-06
BLK	3.64489	4.4e-05
SLC16A3	3.63606	3.1e-14
FAM26F	3.63233	3.73e-08
CCRL2	3.63064	5.34e-06
C10orf99	3.62127	9.58e-09
HP	3.5967	0.00998107
TLR10	3.59554	3.49e-06
TRPA1	3.5876	2.65e-05
CCR5	3.58519	3.57e-07
TMEM163	3.58437	1.96e-16
CD3E	3.56968	3.78e-08
CD2	3.56743	8.39e-07
IL11	3.563	1.04e-07
PRKCQ	3.55694	5.69e-21
LAMB3	3.54516	5.03e-14
EMR1	3.54436	6.59e-05
JAKMIP1	3.54153	4.51e-09
KLRC1	3.53007	1.61e-06
FOSB	3.52776	0.000843309
KLHL6	3.51785	2.82e-10
CDH3	3.51702	1.13e-21
DNAH17	3.51079	3.14e-05
FAIM3	3.50829	1.32e-07
TNFRSF4	3.49005	1.71e-07
PRSS21	3.488	0.000100857
KCNK10	3.48582	3.14e-09
CD300LF	3.47935	8.24e-08
FAM178B	3.47705	8.85e-06
F2RL2	3.476	1.62e-06
PI15	3.47388	3.26e-13
MDFI	3.46858	1.91e-19
RRAD	3.46638	2.67e-08
DAZL	3.45977	0.000848225
SERPINA1	3.45879	1.34e-07
TNFSF18	3.43106	1.06e-07
ADAM12	3.41599	4.25e-11
ST8SIA2	3.41341	1.16e-07
ADAMTSL2	3.39461	1.07e-07
FCRL3	3.36853	0.000583325
CXCL13	3.36764	4.31e-08
IL12RB1	3.36687	5.1e-08
GZMA	3.35722	4.87e-05
CD5	3.35558	4.54e-11
EPSTI1	3.33945	6.59e-28
SEMA6B	3.33856	4.54e-11
TNFSF9	3.33213	5.13e-11
NGF	3.33158	5.87e-09
AJAP1	3.33157	8.04e-09
ICAM1	3.32351	1.73e-18
GPRIN1	3.31759	2.22e-17
CCR8	3.31408	3.64e-07
SPOCK2	3.30611	7.75e-11
SERPINE2	3.30033	5.18e-13
CASP5	3.28725	7.6e-08
CARD11	3.28105	3.37e-10
CD3D	3.27673	1.38e-06
IGJ	3.25993	0.0313618
KCNA3	3.25841	1.65e-05
SLC11A1	3.24999	6.11e-08
STRA6	3.24675	3.03e-06
PLAUR	3.24556	1.01e-16
FPR1	3.23601	2.02e-06
CCR4	3.23431	6.07e-06
CD69	3.23278	7.25e-08
FSCN1	3.23133	1.55e-17
FHAD1	3.22839	4.25e-05
LGALS3BP	3.22289	9.05e-15
PLEKHG7	3.22231	5.35e-06
ATP6V0D2	3.22055	3.32e-06
FOLR3	3.21926	0.00109837
CD300E	3.21385	6.77e-07
GJB6	3.20804	5.62e-11
SNAI1	3.20337	5.14e-05
CD8A	3.20192	1.49e-05
UBASH3A	3.20069	1.48e-05
SERPINB9	3.19538	1.41e-23
ADAM8	3.18606	7.93e-11
ATP12A	3.1841	0.00267797
CD27	3.17774	1.74e-05
GDA	3.17537	4.22e-07
IRF1	3.17121	2.08e-15
SRGN	3.17075	5.13e-11
CD3G	3.17	1.66e-07
SIGLEC7	3.16694	7.34e-05
SCN2A	3.16674	0.000742566
TNFRSF21	3.15258	5.21e-25
PLAU	3.14318	8.26e-34
SULF1	3.14262	3.11e-11
HBEGF	3.13278	7.57e-09
GPR68	3.12698	1.2e-16
ZPLD1	3.12462	0.000672004
PTX3	3.12111	0.00146923
PTGS2	3.11567	2.3e-10
SLC7A5	3.11422	2.6e-12
RFX8	3.10984	6.03e-17
PTPN7	3.10976	4.8e-10
ITGAX	3.09181	5.19e-09
FASLG	3.08892	2.69e-05
GZMH	3.08769	0.000265388
WISP1	3.08232	1.76e-09
GBP1	3.08087	7.41e-11
KYNU	3.07887	5.56e-30
IL4I1	3.07543	4.22e-07
CD6	3.07445	2.37e-08
RAC2	3.07323	4.93e-10
FCGR3A	3.07295	9.06e-08
FCRL1	3.07222	0.00152904
SLAMF6	3.06413	6.02e-07
IKZF3	3.06371	1e-07
COMP	3.05231	0.0110433
LIPG	3.0516	2.31e-08
ZIC1	3.04816	0.000245076
P2RY8	3.047	5.08e-07
MB21D1	3.04339	1.28e-34
CCL17	3.04205	0.000777794
SLAMF1	3.03952	2.34e-09
TNR	3.03524	0.000167817
GNLY	3.03497	1.17e-05
MYO18B	3.02847	0.00149457
SASH3	3.02429	9.87e-10
ST6GALNAC1	3.02266	0.000239924
KMO	3.01987	1.36e-09
XIRP2	3.0154	0.0142479
ZNF469	3.00476	8.04e-07
TBX2	3.00464	1.38e-12
TFPI2	2.99949	6.62e-05
LILRB1	2.99748	2.11e-09
ODC1	2.99563	5.17e-14
NLGN4X	2.99497	9.25e-07
LYZ	2.99175	3.38e-09
GPR183	2.99038	2.67e-10
MATK	2.98696	0.000143834
RGS16	2.98686	1.15e-15
GRM5	2.98439	2.86e-06
UBE2S	2.98126	2.53e-09
SDK2	2.96707	5.23e-17
VNN1	2.95879	6.89e-06
SYNDIG1	2.95808	0.000150317
SLPI	2.95678	1.34e-08
APOBEC3B	2.9552	1.52e-06
PITPNM1	2.95148	3.29e-09
SPHK1	2.94813	2.13e-17
CLEC4E	2.94266	0.000870244
PGF	2.94244	3.16e-16
LCK	2.93881	8.72e-07
PLD4	2.93833	1.32e-06
CDC20	2.93607	1.61e-09
OAS3	2.93139	4.82e-18
CCR1	2.92895	1.94e-08
ISG20	2.92645	8.1e-17
SPRR2B	2.91809	1.73e-06
CD180	2.91497	1.33e-05
CYP4F11	2.91052	0.00340978
CSMD3	2.9023	0.00203853
PRF1	2.90127	0.00010464
TMPRSS4	2.8998	3.49e-10
GPR65	2.8929	8.74e-09
ITK	2.88841	3.18e-09
IGF2	2.88718	1.13e-05
AGRN	2.88485	1.92e-07
IL10	2.88449	4.11e-06
PIM2	2.8735	2.36e-06
COL6A5	2.87212	0.000376035
SLAMF8	2.86922	1.81e-11
CNTNAP4	2.86824	0.0021117
C11orf44	2.86576	4.61e-05
EXOC3L2	2.85915	2.47e-07
GNG4	2.85449	0.00124519
FNDC1	2.85239	0.000119759
LRRC4	2.84727	1.09e-05
LEMD1	2.84559	1.85e-08
RPTN	2.84345	0.00973457
CD300LB	2.84191	0.000105338
RHOH	2.83958	6.08e-09
S100A2	2.83715	3.43e-13
BRSK1	2.8305	1.34e-06
CD28	2.82751	1.62e-07
STRIP2	2.82663	7.51e-08
WARS	2.82589	1.27e-11
CCL19	2.82312	0.00164239
KCNH1	2.82088	3.75e-06
NKG7	2.81854	0.000564694
RAB31	2.81613	1.67e-28
SECTM1	2.81578	3.5e-08
FBLIM1	2.81489	4.7e-25
HELZ2	2.8124	1.29e-14
TENM3	2.81155	2.67e-10
CPXM1	2.80902	3.78e-05
LILRB2	2.80603	2.01e-06
ZC3H12A	2.80599	2.55e-09
GPRC5A	2.79927	3.8e-14
LINC01098	2.79906	1.66e-10
RASAL3	2.79841	6.19e-09
SLC2A6	2.79377	4.24e-08
BATF	2.79244	9.55e-10
SARDH	2.79162	3.92e-08
COTL1	2.79051	1.88e-20
DYRK3	2.78289	1.68e-10
IFIT1	2.78188	1.28e-11
SH3TC1	2.7784	1.96e-16
DFNA5	2.77452	9.15e-15
TBX21	2.77228	2.67e-05
IL32	2.77223	4.45e-10
IL2RG	2.76326	1.4e-06
SPINK7	2.75632	0.00715479
KIF2C	2.75592	6.96e-09
XAF1	2.75576	7.03e-18
ADARB2	2.7547	3.92e-06
OR2L13	2.75006	0.000409199
CLEC7A	2.74618	1.19e-28
RRM2	2.74189	9.98e-12
HIST1H2AB	2.73664	3.24e-05
SELL	2.7347	8.78e-05
AURKA	2.7328	4.3e-11
IRF7	2.73084	1.56e-11
EPHB2	2.73059	5.39e-05
IL27RA	2.72768	2.24e-15
NLRC4	2.72702	1.8e-07
KCNJ15	2.72604	8.74e-12
PRMT8	2.72144	0.00073384
PCDH17	2.71592	1.76e-11
ADORA3	2.71378	3.5e-09
IFITM3	2.71143	2.43e-12
FABP5	2.71084	4.82e-14
RLTPR	2.70723	1.28e-07
LILRB4	2.70176	3.16e-05
NXPH2	2.69684	0.00591156
HAPLN3	2.69502	2.27e-17
KIF21B	2.69248	1.13e-11
AMIGO2	2.69207	1.61e-09
PHLDA1	2.69088	3.3e-09
VEGFC	2.68973	2.9e-05
DPF1	2.68783	0.00046396
SCIMP	2.68698	3.05e-05
CD48	2.68012	1.7e-07
TNFSF11	2.67921	0.000450775
C1QB	2.67142	1.85e-05
TMEM132D	2.67067	0.00317137
P2RY10	2.66781	1.84e-06
FAM65C	2.66775	1.47e-18
KCNJ6	2.66685	1.31e-05
SGIP1	2.66519	2.67e-10
ID1	2.65723	2.23e-21
HYAL4	2.65487	0.00112797
APLN	2.6544	4.47e-05
FST	2.64872	1.11e-08
SLC2A3	2.64707	2.91e-08
TRPC4	2.64214	9.15e-06
CEP55	2.63959	2.55e-13
SLC6A14	2.63296	0.000213358
ITGAL	2.63254	1.5e-07
COL4A1	2.62896	9.1e-10
ANGPTL4	2.62598	7.93e-08
RPH3A	2.62199	0.0022507
BAALC	2.61906	0.00552097
SYNPR	2.61753	0.000328284
CYP19A1	2.61693	0.000238334
SYT7	2.61565	0.000187865
CYP2S1	2.61563	2.37e-09
CCNB1	2.61553	3.57e-12
FOXP3	2.61275	1.17e-11
KCNG1	2.61228	0.000531934
FAP	2.61201	2.58e-06
TRAT1	2.60971	0.00107927
HERC6	2.6057	9.87e-19
ELFN1	2.60117	2.27e-05
CD96	2.59984	1.7e-06
NEFH	2.59781	0.0013839
SLA2	2.59758	4.4e-07
TLR8	2.59625	7.88e-06
NETO2	2.59241	8.92e-11
DLX1	2.58144	0.00232355
LIMD2	2.57325	8.04e-06
XCL1	2.56547	0.00283772
MYT1L	2.56481	0.0106976
GPR171	2.56375	0.000299777
ZAP70	2.56211	1.44e-06
CTSC	2.55658	5.25e-21
ANKRD31	2.55603	5.01e-06
MN1	2.55547	1.65e-11
MYO1B	2.55493	2.61e-14
CNTNAP2	2.54722	0.00108252
TPH2	2.5439	0.00151619
CEACAM21	2.54277	1.66e-05
HS3ST3A1	2.53998	4.71e-07
THBS1	2.53907	1.96e-06
SYT16	2.53789	0.000477842
PLEK	2.53786	1.38e-05
SAT1	2.53757	2.17e-15
EDN2	2.53578	0.00822203
FAM20A	2.53337	1.01e-11
PARP14	2.53233	1.35e-17
HIST1H4I	2.53049	0.000413828
BIRC5	2.52929	3.09e-09
SEZ6L2	2.5271	2.84e-06
DISP2	2.52635	0.000165514
KLK10	2.526	3.34e-07
ELF3	2.52436	0.000120429
TEX15	2.52015	0.0034224
SLC4A3	2.51905	6.77e-06
KNDC1	2.51415	0.000959522
MX2	2.51348	1.64e-11
TMEM176B	2.51097	3.19e-06
SLC16A1	2.51071	4.83e-15
PDLIM7	2.51001	1.57e-10
PTPRH	2.50908	0.00562593
UBE2C	2.50385	7.87e-08
SLFN12L	2.50296	2.32e-07
TEX11	2.50241	0.00888961
DNAJB5	2.49584	1.12e-13
TBC1D10C	2.49446	5.58e-05
GALNT6	2.49296	1.02e-11
STX1A	2.49269	1.95e-06
PNP	2.49248	5.83e-19
XDH	2.49068	5.62e-05
TMC1	2.4899	1.88e-09
TBX5	2.48851	0.011966
SLC4A8	2.48614	3.51e-16
C17orf96	2.48427	3.9e-10
NLRP14	2.48397	0.0130017
ARHGAP9	2.48359	3.74e-08
ITGA6	2.4831	2.94e-12
CD22	2.48074	0.00126014
CDCA5	2.4784	6.01e-08
CHIT1	2.47815	0.00024866
MYO1G	2.47731	1.23e-11
IGSF21	2.47407	1.29e-11
S1PR4	2.47139	5.09e-10
CDK18	2.46929	1.33e-07
IFITM1	2.46704	2.12e-07
GSDMD	2.4642	4.43e-10
BIRC3	2.46352	2.57e-08
OFCC1	2.46289	0.00299351
THY1	2.46196	5.78e-05
CYBA	2.4617	3.46e-11
IRF8	2.45787	8.74e-07
PLEKHG2	2.45691	4.84e-19
TMC8	2.45589	5.77e-09
STAT1	2.45316	1.44e-12
ADAM19	2.45295	2.48e-13
ATF3	2.45213	0.00130384
PXDN	2.45151	4.69e-08
PIK3CD	2.44309	1.92e-10
CHST11	2.44248	4.7e-25
ANXA1	2.44229	3.8e-08
PLA2G2A	2.44221	0.0351893
B3GNT3	2.44211	1.3e-07
KPNA2	2.44051	2.94e-24
SCN8A	2.4402	1.93e-05
CR1	2.44017	0.00086972
PLVAP	2.43713	4.58e-10
OAS1	2.43643	1.41e-10
IGFBP2	2.43239	0.000685929
THEMIS	2.43064	0.000210628
MMP26	2.43046	0.0045734
PDPN	2.42756	2.04e-18
THEMIS2	2.42586	1.24e-09
LAG3	2.42337	8.93e-05
NLRP3	2.42114	3.05e-06
DUSP6	2.41818	1.99e-11
SIGLEC10	2.41794	1.09e-08
PYHIN1	2.41411	6.01e-05
FAM46C	2.41095	0.00556295
SKA1	2.40908	1.05e-06
FOXF2	2.4076	3.49e-05
AOAH	2.40759	1.24e-09
GPR176	2.40562	4.3e-11
ITGB6	2.39828	2.53e-05
ITGB2	2.39735	7.93e-08
IL4R	2.3946	9.98e-27
CALML3	2.39432	2.84e-06
IGFBP4	2.39368	8.24e-06
PAPPA	2.39287	3.59e-09
TTYH3	2.39234	2.83e-12
NABP1	2.39129	9.13e-18
STEAP4	2.39038	1.71e-07
CTRL	2.38773	3.78e-12
IL23R	2.38437	0.00698231
STAP1	2.38405	7.09e-06
DCDC2	2.37901	0.0289831
HLA-DRA	2.37837	1.4e-07
NAMPT	2.37728	9.12e-16
TRAF3IP3	2.3761	2.6e-05
KIF20A	2.37392	2.56e-07
GNGT2	2.37318	8.35e-05
MDK	2.37288	0.000245896
LRAT	2.37034	0.000317046
ADAM23	2.36917	2.42e-06
MAPK8IP2	2.36811	0.00114386
CKS2	2.36789	1.09e-09
GPR97	2.36778	0.000257796
C19orf38	2.36766	0.000111237
TMEM156	2.36438	0.000107114
HAP1	2.36424	7.4e-10
FN1	2.36352	2.62e-07
ART3	2.36146	0.000136563
CCL2	2.36114	5.15e-08
UNC13A	2.35956	2.24e-05
CSF2RA	2.3581	4.56e-13
STAT4	2.35545	2.29e-12
GGT5	2.34599	1.03e-06
ACP5	2.34543	7.36e-14
CSF2RB	2.34527	1.16e-09
SNX20	2.34463	4.11e-08
RUNX1	2.34207	1.31e-10
CORO1A	2.3396	1.51e-07
FAM159A	2.33555	6.09e-05
NPFFR1	2.33548	9.09e-06
SNX31	2.33501	0.0268061
CD247	2.3341	2.02e-08
STMN2	2.33307	0.0137053
CA9	2.33229	0.00770869
CD83	2.32753	4.51e-13
NOX4	2.32482	0.00030832
VCAM1	2.32479	2.37e-05
RASGRF1	2.32297	5.26e-06
PPP1R16B	2.32268	5.07e-08
CAMK4	2.32074	2.96e-06
CTSL	2.32006	3.5e-10
LTB	2.31596	1.67e-06
RIMS2	2.31451	0.00687581
LAX1	2.31299	0.00277705
TNFRSF10B	2.31039	2.07e-15
GSG2	2.31011	2.69e-05
EVA1B	2.3083	0.00187098
MAP4K1	2.30765	5.36e-06
GJC1	2.30691	3.29e-07
CORO6	2.30657	1.66e-07
CTSB	2.30273	6.63e-28
COL4A4	2.2999	2.2e-05
LAMC2	2.29903	4.64e-09
KIF23	2.29899	2.82e-10
APOBEC3G	2.29752	1.37e-06
ADAMTSL5	2.29533	0.000392053
NRIP3	2.29405	2.84e-08
GPR84	2.29351	0.00178397
PARP9	2.2932	1.33e-17
P2RY6	2.29224	8.28e-10
HIST1H2BF	2.2918	8.28e-06
COL6A3	2.2905	6.69e-07
CCDC88B	2.28501	2.66e-06
JUN	2.27956	4.98e-06
CD14	2.27684	2.65e-06
FPR3	2.27483	2.57e-08
SIGLEC9	2.27316	2.74e-05
ADH7	2.2711	0.0125639
NAGS	2.2692	6.67e-07
SYN1	2.26885	0.00019681
LUM	2.26645	0.000692228
PPP4R4	2.26544	0.000125903
AKR1D1	2.26391	0.0232904
C8orf4	2.26313	6.12e-07
IFI35	2.25891	4.43e-10
PDCD1LG2	2.25727	2.55e-08
DLGAP5	2.25608	2.56e-09
TNFAIP6	2.25356	3.12e-05
FGFBP1	2.25117	9.93e-07
CHRNA9	2.24933	0.00607042
CYTL1	2.24857	0.000343218
IL3RA	2.24692	3.78e-06
APBA2	2.24425	1.39e-08
PSTPIP1	2.23959	8.1e-10
KIF14	2.23505	1.1e-09
PTPRC	2.23501	1.99e-07
CSRP2	2.23401	1.06e-06
LAPTM5	2.23293	3.34e-09
LY9	2.23258	0.00123526
SMIM3	2.2315	2.02e-08
CTNNA2	2.23049	0.00121378
TICRR	2.22328	1.23e-06
GPR174	2.22146	0.0020118
FOXM1	2.22144	4.76e-09
TIMD4	2.21895	0.00693213
AURKB	2.21884	4.7e-06
GRIN2D	2.21776	0.00948089
CD74	2.21747	3.85e-08
FYB	2.21625	9.21e-10
RNASE6	2.21499	6.91e-06
PTAFR	2.21476	1.03e-12
ITGB4	2.21225	1.25e-08
TXNDC17	2.21194	1.39e-16
GPX2	2.21161	0.000155813
MICB	2.21063	9.71e-07
CFB	2.20942	4.47e-10
SCG5	2.20899	3.02e-10
HMHA1	2.20645	8.31e-07
TGFB3	2.20469	2.87e-05
IGFBP3	2.20443	3.4e-05
FSTL3	2.2043	8.31e-09
TMEM171	2.20355	6.61e-05
TFEC	2.20226	4.73e-07
ZNF831	2.20187	9.56e-05
GLIS3	2.20182	1.32e-07
CD53	2.20153	3.53e-07
ANKRD55	2.20083	0.000448481
FAM78A	2.1987	3.93e-06
SDSL	2.19703	0.00405886
SLC20A1	2.19609	3.77e-17
MAPK11	2.1957	6.15e-09
NEK2	2.19353	1.64e-09
LRP8	2.19282	2.81e-11
PTPN22	2.19223	5.95e-07
ACTN1	2.18759	9.16e-22
SPRY4	2.18623	3.09e-08
ENG	2.18619	1.02e-13
DKK1	2.18237	0.00315423
UBE2L6	2.18181	3.9e-09
ZNF215	2.18179	0.000144003
DTHD1	2.18043	0.00880769
ADAMTS7	2.17915	4.42e-09
SPNS3	2.1752	0.00230871
RUNX2	2.17513	2.88e-07
MAL	2.17492	0.00634299
SNX10	2.17361	1.57e-12
CCL22	2.17297	3.57e-07
TRIP13	2.17266	1.23e-09
SLC16A9	2.17095	7.13e-05
ENO1	2.16902	3.46e-11
HJURP	2.16861	2.85e-09
BNC1	2.16786	6.86e-09
HLA-DOA	2.16508	1.91e-06
EMILIN1	2.16431	0.000357719
ITGA5	2.16277	1.07e-13
MLKL	2.16172	2.14e-18
APOL2	2.16028	1.9e-19
DOK3	2.15969	4.63e-12
AGAP2	2.15913	1.44e-10
TMSB10	2.15837	2.89e-22
NTRK1	2.1583	2.7e-06
AEN	2.15703	5.12e-14
TRIM22	2.15593	4.93e-11
TNFSF14	2.15445	0.000290446
ARID5A	2.14249	8.05e-15
NELL2	2.14187	0.000606279
LRFN4	2.13714	1.94e-07
PDE10A	2.13652	1.06e-09
DENND1C	2.13508	7.29e-07
EFHD2	2.13413	7.28e-08
SLC4A10	2.13336	0.00390982
IQCA1	2.13254	0.003437
PSMB9	2.13144	2.04e-08
VWA1	2.13115	7.88e-07
CTSW	2.13088	0.000262357
TVP23A	2.13081	0.000100906
CEACAM5	2.12969	0.00100603
CCDC163P	2.12916	0.0040853
TNFRSF10D	2.1286	3.23e-11
CEP19	2.12793	0.000152465
CARHSP1	2.12747	9.07e-20
BUB1	2.12607	2.59e-08
ADC	2.1251	1.89e-09
CREG2	2.12364	0.0012348
BAK1	2.12209	4.95e-08
ETHE1	2.12079	9.81e-15
TENM2	2.11815	2.02e-07
SAMD9L	2.11637	1.3e-07
BMP1	2.11576	2.58e-16
SELPLG	2.11415	8.24e-08
COL5A1	2.11157	4.7e-07
PLAC8	2.10959	0.0002513
IKZF1	2.10935	9.52e-08
HIST1H2AL	2.10912	9.56e-05
MFAP2	2.10642	1.2e-08
SLC15A3	2.10286	4.12e-07
TIMP1	2.09943	3.36e-05
ASF1B	2.0991	1.16e-07
HCST	2.09787	0.000120195
INA	2.09772	0.000798876
PITPNC1	2.08751	5.12e-13
RAET1L	2.08728	6.21e-06
KIF4A	2.08715	6.38e-09
PSME2	2.08629	9.5e-09
COL4A2	2.08541	3.64e-09
NAMPTL	2.0852	6.08e-10
VWA3B	2.08452	0.00270993
CRTAM	2.08442	0.00633054
LPCAT1	2.08389	5.97e-17
NID2	2.08373	5.85e-07
NFKBIE	2.08243	1.55e-11
FER1L6	2.08205	0.00121711
CYR61	2.07968	1.54e-06
SEC14L2	2.07793	4.15e-10
TMEM8A	2.07744	1.64e-09
FAM64A	2.07735	0.000101221
C1QA	2.07714	0.000390578
CCR2	2.0766	0.000735445
ANK1	2.07235	7.7e-07
SCML4	2.06987	0.000453812
ST6GALNAC4	2.06746	8.52e-07
TOX	2.06497	4.41e-07
OLFML2B	2.06462	1.45e-05
TACC3	2.06273	2.67e-10
CACNA1E	2.06118	0.00562491
IFIT2	2.06089	1.02e-06
PLEKHG4B	2.05982	0.000229332
LILRA6	2.05981	0.000207665
MPZL2	2.05782	2.31e-08
HIST1H2BH	2.05665	6.65e-07
IL36G	2.05591	0.000156676
HEYL	2.0558	3.13e-05
IL12RB2	2.05436	5.09e-08
ATHL1	2.05366	0.00017566
BATF3	2.05232	1.81e-06
TSHZ3	2.05208	6.37e-10
CACNA1A	2.05114	0.00172254
USP18	2.04956	2.19e-06
NPTX2	2.04618	0.00413056
PIF1	2.046	0.000647273
ULBP3	2.04536	0.00168577
FXYD5	2.04533	5.86e-12
UNC13D	2.04479	4.89e-08
SLC35F3	2.04384	0.000105538
GUCY1A3	2.04197	3.78e-07
ABI3	2.04196	2.24e-10
TMEM150B	2.04071	0.000587726
CLCA2	2.03765	6.54e-10
GPR55	2.03706	9.74e-05
FMNL3	2.03684	8.69e-17
CDA	2.03498	0.000107375
NUGGC	2.03488	0.00515048
DPYSL4	2.03357	0.0110368
TRAF4	2.03255	6.44e-08
TNFSF4	2.0311	1.47e-05
C12orf42	2.03009	0.00097914
LAMP3	2.02627	2.52e-09
SLC6A15	2.0257	1.18e-05
HERC5	2.02501	7.43e-08
PGBD5	2.02383	1.48e-05
GPR132	2.02081	2.4e-07
NCAPH	2.02067	4.05e-09
AOC1	2.0198	0.000144916
DPYS	2.01618	0.000779607
FLNA	2.01607	4.39e-11
NRP2	2.01337	1.97e-14
CIITA	2.01328	1.14e-11
PSRC1	2.01217	4.39e-05
CYTIP	2.01116	8.53e-06
CARD6	2.01112	3.02e-08
COL6A1	2.0106	1.33e-05
BGN	2.01047	5.88e-05
HEY2	2.01045	0.000599974
SALL4	2.01034	0.00114545
PTGIR	2.01022	0.000523084
TMEM173	2.00916	5.06e-18
LRRC32	2.00844	0.000192399
BIN2	2.00833	1.99e-05
CDC25B	2.00593	5.15e-14
HLA-DQA1	2.00128	0.0298775
ZNF593	1.99987	1.65e-06
SLC43A2	1.99656	3.73e-12
CD164L2	1.9958	0.00253038
ST8SIA4	1.9953	6.13e-08
PLAT	1.99502	9.02e-08
BLM	1.99494	6.69e-09
CDKN3	1.99419	2.98e-07
CECR1	1.99379	5.34e-06
CHI3L2	1.99289	0.000157301
MMP19	1.99157	2.37e-06
HMMR	1.98822	4.65e-06
SEL1L3	1.98586	2.01e-08
KIF17	1.98557	5.09e-08
LRRC59	1.98069	1.47e-17
USB1	1.97919	4.84e-12
TK1	1.97782	4.25e-05
TRABD2A	1.97567	3.34e-12
HNF4G	1.97526	0.0220424
ERCC6L	1.97404	9.16e-08
CLSPN	1.97307	9.22e-08
HK3	1.97265	0.000283701
KLK13	1.9726	0.000101398
FMO3	1.97174	0.000832587
BCL3	1.97033	2.3e-11
SULF2	1.96961	2.86e-09
HIST1H3J	1.96864	1.72e-06
MEI1	1.9686	0.000482611
PLSCR1	1.96813	4.78e-15
F12	1.96547	0.00139386
HIF1A	1.96455	1.88e-19
CKAP2L	1.96374	2.17e-06
IVL	1.96266	0.000350928
PARVG	1.96241	3.26e-06
CBX2	1.96086	2.46e-08
NEURL1	1.96016	0.000831366
KLRB1	1.95967	0.00990656
C3AR1	1.95874	0.000328766
IFIT5	1.95872	1.44e-08
FHOD1	1.95798	1.06e-11
COL11A1	1.95772	0.00941197
HIST1H2BO	1.95749	6.33e-06
ARG2	1.95665	1.8e-10
CIB1	1.9554	6.07e-13
ZNF683	1.95523	0.0468669
ACAN	1.95513	0.00860824
ARRDC5	1.95432	0.00130913
STEAP1	1.95275	1.82e-06
TP73	1.95234	0.00283854
ARHGEF16	1.95182	0.00195536
CR1L	1.9517	0.000109893
MKI67	1.95098	2.15e-08
MELK	1.95063	3.2e-07
KIF26B	1.94977	1.1e-07
SLCO2B1	1.94899	5.43e-08
ATP8B3	1.94786	3.63e-05
PDE3A	1.94768	3.05e-05
PTTG1	1.94691	2.36e-08
RAET1G	1.94546	0.000826376
CDYL2	1.94527	6.69e-18
CDC25C	1.94521	6.52e-06
EMR2	1.94427	1.89e-10
MYO1F	1.94298	3.64e-06
FUT2	1.94241	8.06e-08
MARCKSL1	1.94117	2.47e-11
TCTEX1D1	1.94057	6.68e-05
EAF2	1.93949	0.00011498
SLC7A7	1.93809	2.38e-06
SLCO5A1	1.93789	0.000520847
GFI1	1.93757	0.00225345
ANKRD29	1.93628	4e-10
TCIRG1	1.93581	5.03e-07
SNAP25	1.93555	2.12e-05
FGR	1.93531	6.81e-08
STK17A	1.93301	2.43e-20
RELT	1.93274	3.27e-15
HIST2H2AA3	1.93122	3.98e-05
HLA-C	1.92992	4.21e-10
GPX1	1.92758	2.94e-06
SFMBT2	1.92753	6.36e-18
LY6E	1.92715	2.75e-08
APLNR	1.92574	0.00650421
SLC6A17	1.92428	0.0225444
MAPK12	1.92359	2.6e-05
FBXO2	1.92269	0.00980524
TSPAN11	1.92149	1.74e-07
COL5A2	1.92053	1.45e-05
CDCA2	1.92031	4.55e-07
CD244	1.91969	0.000875605
KLF7	1.91835	1.39e-08
CNN2	1.9182	9.61e-21
HIST1H2BJ	1.91395	8.95e-07
PLK1	1.91332	2.1e-07
PMEPA1	1.91292	4.24e-09
GRIA3	1.91226	7.53e-05
NR4A1	1.91223	3.36e-05
ADAMTS12	1.91212	1.02e-05
SBNO2	1.91117	5.76e-09
VAV2	1.9109	2.07e-11
ELAVL2	1.9045	0.0020834
AK1	1.90293	7.58e-05
C5orf66	1.89884	6.86e-09
ERO1L	1.8945	3.77e-08
IL18RAP	1.8939	0.000461518
DRAM1	1.89326	3.46e-07
CASS4	1.89314	2.49e-05
TNFSF10	1.8929	3.84e-21
CNFN	1.88831	0.000101752
VAV1	1.88777	1.79e-06
CD300A	1.88644	9.51e-06
PKMYT1	1.88629	0.000148543
TLR7	1.88615	0.000363041
WDR54	1.88532	2.59e-06
CDC25A	1.88493	1.9e-11
FFAR2	1.8847	0.00994581
GRAMD1B	1.88217	7.95e-07
SAA1	1.88022	0.0413434
SH2D4B	1.87764	0.0121462
IGSF6	1.87526	0.000146891
RARRES3	1.87461	9.17e-05
CCL13	1.87103	0.0237261
CDCA8	1.86956	9.12e-06
GALE	1.86835	4.96e-06
RASSF4	1.8661	1.68e-07
GTSE1	1.86464	2.77e-06
PTK7	1.86449	7.56e-14
KIF18A	1.86352	1.52e-09
GSTP1	1.86191	5.21e-13
SOD2	1.86171	5.86e-12
B4GALNT1	1.86143	0.011803
DOK2	1.86125	0.000181914
SLA	1.86046	5.19e-07
PDZK1IP1	1.85907	2.47e-05
FJX1	1.85885	2.46e-08
ADAMTS14	1.85799	1.53e-05
RBP1	1.85764	0.00025623
UCP2	1.85747	2.43e-06
MME	1.85422	0.000836521
CYTH4	1.85378	5.17e-06
ZYX	1.85361	2.54e-15
C5AR1	1.85352	1.65e-06
TAP1	1.85089	3.97e-08
BMP8A	1.84933	0.00157894
HLA-DPB1	1.84922	1.85e-05
DYSF	1.84862	3.3e-08
HIST1H2BL	1.84861	0.000479197
VASH1	1.84808	2e-11
CHPF	1.84575	7.25e-08
KCNE4	1.8455	0.000438897
DGKI	1.84479	5.59e-05
ERG	1.84161	1.43e-09
PPAPDC1A	1.84161	0.000689493
H2AFX	1.83958	0.00321084
CDK5R1	1.83819	2.95e-07
GRM8	1.83595	0.00146066
TTLL9	1.83468	1.67e-05
CRABP2	1.83438	2.51e-05
PPEF1	1.83313	0.00443379
CD163L1	1.82902	0.000201873
ITGA4	1.82639	4.11e-07
MFSD10	1.82403	4.95e-05
PREX1	1.82209	1.34e-08
CCNA2	1.82126	1.18e-08
ASB2	1.82002	3.05e-06
SLFN5	1.81998	2.31e-06
CD8B	1.81992	0.00515048
ZNHIT2	1.81931	0.00106317
IFI16	1.81868	1.79e-23
CD86	1.8182	1.49e-08
HSD17B6	1.81769	0.000466343
SLC1A5	1.81604	1.04e-10
RNF122	1.81553	1.09e-09
MS4A14	1.81508	0.00041333
CD37	1.81462	7.58e-05
FZD5	1.81213	8.26e-08
MYOM3	1.80893	0.00659142
SIPA1	1.80801	1.53e-07
KCNK12	1.80723	0.00227491
C16orf54	1.80542	0.00658999
CD209	1.80097	0.00207342
CSF3R	1.7993	0.0166112
TOP2A	1.79893	6.44e-08
KIAA1755	1.79794	0.00909128
CSTA	1.79598	6.01e-05
ALOX5AP	1.79547	8.5e-05
PLCD4	1.7943	1.14e-10
FUOM	1.79416	1.9e-05
FMNL2	1.79209	3.83e-09
COL6A2	1.79124	2.21e-05
PKM	1.79124	6.03e-11
LTBP1	1.78854	3.72e-10
FAM20C	1.78721	3.18e-06
TPX2	1.78099	1.1e-08
SKA3	1.7804	3.36e-06
CASC5	1.77725	1.91e-08
ACTRT3	1.77481	4.55e-05
GIMAP5	1.77104	0.00167129
SLC38A5	1.76963	0.000754491
NPM3	1.76663	9.81e-06
WDR64	1.76601	0.00897787
GBP3	1.76585	3.39e-08
IRAK1	1.76436	5.56e-14
LMNB2	1.76311	3.49e-08
FOS	1.76207	0.00570983
TMC6	1.75881	1.08e-08
ARHGAP22	1.75675	1.21e-10
SH3BGRL3	1.75314	1.91e-14
BSG	1.75303	9.85e-09
PTPRO	1.75277	7.38e-06
KBTBD8	1.75168	7.91e-08
SOX7	1.75147	2.14e-07
TLDC1	1.7506	3.46e-13
FAM169A	1.74993	0.000213542
HIC1	1.7499	0.0199735
SPC24	1.74934	1.13e-07
WDFY4	1.74833	4.64e-06
MGAT5B	1.74767	0.000483076
GMFG	1.74748	0.00017925
TBXAS1	1.74696	1.26e-06
FCRLA	1.74687	0.0146483
COL15A1	1.74637	0.00022123
ARSI	1.74595	0.000672108
P4HA3	1.7455	0.000206809
COL18A1	1.74436	1.2e-09
ORAI2	1.7433	1.49e-07
SLC25A22	1.74301	1.18e-05
PLTP	1.74069	8.33e-06
S100A11	1.74005	5.13e-11
EPHA2	1.73678	7.2e-05
PML	1.73674	4.65e-14
AVPR1A	1.73485	0.00288016
GAPDH	1.73367	1.22e-10
RGS18	1.733	6.2e-05
BOP1	1.73293	3.4e-07
FCGR2B	1.73281	3.33e-05
GSTO1	1.72969	1.01e-24
WDR65	1.72888	0.00729882
STAB1	1.72875	5.05e-05
PGAM4	1.72652	4.05e-09
FAM129C	1.72516	0.00394306
UAP1L1	1.72335	4.41e-08
DDX60L	1.72156	1.89e-08
LRWD1	1.71582	5.55e-05
GRN	1.71418	1.22e-12
NCF4	1.71251	2.93e-05
PTPRN2	1.71019	1.96e-06
DLL4	1.70997	0.000531934
IQGAP3	1.70969	1.26e-05
ARHGAP15	1.70932	7.15e-05
IFI27L2	1.70894	1.15e-06
SLC52A3	1.70782	5.31e-05
HKDC1	1.70781	0.0294339
CTPS1	1.70663	5.36e-08
EDNRA	1.70576	8.47e-06
ACSL5	1.70387	3.09e-06
HCLS1	1.70237	2.44e-06
NKD2	1.70224	0.00199555
ACE2	1.70114	8.4e-05
AKNA	1.70095	1.63e-10
MFNG	1.70061	6.53e-07
SLC39A14	1.69983	4.58e-10
ENPEP	1.69778	1.3e-05
MYO7A	1.6968	4.1e-05
IFI30	1.69634	1.93e-11
PAFAH1B3	1.69572	2.69e-05
FBXO6	1.69562	1.13e-06
DDIT4	1.6948	4.7e-08
TNFRSF8	1.69466	9.56e-05
RGS19	1.69402	9.08e-05
LDHA	1.69398	5.81e-13
PSMB8	1.69343	4.07e-07
PAX9	1.69282	0.000471501
LCP1	1.6926	4.62e-06
NOS3	1.69177	9.69e-05
CTSS	1.69114	0.000129754
BCAR1	1.69033	3.67e-07
MESDC1	1.68985	1.02e-05
LGALS9	1.68982	2.49e-07
NCLN	1.6897	3.31e-09
ALDOA	1.68944	1.58e-10
GIMAP4	1.68939	0.00183329
GPR114	1.68923	0.00160712
RELB	1.68895	1.57e-10
ANXA3	1.68749	3.28e-06
PGAM1	1.68706	2.05e-11
CIB2	1.68518	4.27e-05
ANGPT2	1.68505	6.68e-07
ST3GAL1	1.68261	1.21e-12
RAB42	1.68122	0.0134035
PLCB2	1.67981	4.91e-06
OSBPL7	1.67873	5.69e-07
SSUH2	1.67818	0.000225063
FAM189B	1.67798	9.15e-06
HCK	1.67751	1.24e-10
PPP1R18	1.67728	2.42e-12
ADPRH	1.676	0.00033434
HLA-A	1.67592	6.7e-10
MMP14	1.67553	2.22e-12
ALPK2	1.67508	0.000457502
GUCY1B3	1.67489	2.64e-06
SLC24A4	1.67277	0.000296713
SRM	1.67208	1.04e-09
TROAP	1.66778	0.000903154
BCL2L11	1.66668	5.44e-14
KIAA1462	1.66655	2.11e-08
SLC17A9	1.66579	0.000296317
MAD2L2	1.66574	4.22e-06
KIAA1199	1.66519	0.000566172
TDRD9	1.66515	0.0240796
SERINC2	1.66305	0.00243937
LIMK1	1.66302	6.95e-14
IER3	1.6621	2.92e-05
TRIM47	1.6609	2.03e-06
LBH	1.6599	2.45e-08
E2F3	1.65942	1.1e-14
VSIG1	1.65786	8.99e-05
RGS17	1.65649	0.00193169
MAD2L1	1.65621	1.13e-06
FCN1	1.65419	0.0402417
FERMT3	1.65349	7.2e-07
TEX14	1.65346	5.85e-05
IL2RB	1.65308	7.07e-05
ADAMTS6	1.65181	0.000437195
RASD1	1.65134	0.00111312
FAM65B	1.649	5.43e-05
CALB2	1.64859	0.00554396
TMEM119	1.64807	0.0123256
NFKB2	1.64675	2.93e-07
FMO2	1.64612	0.024074
IL10RA	1.64585	1.26e-05
CRMP1	1.64561	0.0169743
STEAP3	1.64514	8.06e-05
WAS	1.64475	2.8e-06
FMNL1	1.64426	1.61e-07
ARHGAP25	1.64139	1.43e-08
GREM1	1.63999	0.00075176
TUBA1C	1.63943	3.44e-09
TRPM2	1.63847	4.75e-05
PCBP3	1.63813	1.53e-08
MYC	1.63744	2.12e-08
MMP25	1.63679	0.011872
CD52	1.63675	0.00231812
CD226	1.63595	1.47e-05
SOGA2	1.63406	2.6e-08
GLIPR1	1.63385	1.09e-06
ITM2C	1.63324	0.00202087
IRF4	1.63219	0.00276417
HS3ST3B1	1.63165	6.73e-10
APOL3	1.63154	1.22e-05
LYN	1.62716	3.34e-12
AIF1	1.62706	0.000127411
SDF2L1	1.62688	4.08e-05
HLA-DMA	1.62648	8.32e-07
EMR3	1.625	8.74e-08
APOBEC3D	1.62397	5.46e-07
ICAM3	1.62289	0.002916
USP43	1.62202	6.87e-05
ISOC2	1.62088	1.19e-07
PIK3AP1	1.62033	5.4e-05
RHOF	1.61898	1.36e-05
TNFAIP3	1.61892	6.77e-07
GALNT14	1.61769	0.00117843
CAMK2A	1.61631	0.0296372
STC2	1.61619	0.000660682
CDK1	1.61603	8.31e-07
LAIR1	1.61525	0.0031324
TEAD2	1.61518	1.21e-07
CDK2AP2	1.61362	2.34e-05
SAMD3	1.6128	0.00408988
RASGRP2	1.61233	0.000188313
TP53INP2	1.61212	1.64e-11
LHFPL2	1.61209	1.48e-17
CXCL16	1.61164	1.41e-12
NYAP2	1.61148	0.00658679
NKX3-1	1.61128	0.0025314
PHC2	1.61081	1.63e-14
CELSR3	1.61053	0.0106994
PLEKHO1	1.61002	2.47e-07
HIST1H2AG	1.60758	2.92e-05
GNA15	1.60716	6.83e-11
USP41	1.60643	0.00104005
MYRF	1.60449	0.0442829
SELP	1.60261	0.018449
S1PR3	1.60237	3.53e-07
AATK	1.60125	0.00939603
NES	1.60104	1.67e-06
TINAGL1	1.60077	0.000275794
TNFSF8	1.60056	0.00125341
A2M	1.60042	0.0009815
LHX6	1.59944	0.000737412
VCAN	1.59785	0.00688186
LRRC25	1.59783	0.00203316
NLGN2	1.59692	6.42e-07
CKAP4	1.59673	3.75e-16
VMP1	1.59626	1.29e-14
SHC1	1.5956	2.39e-17
DOCK2	1.5955	2.06e-05
FTH1	1.59407	7.02e-11
PARP3	1.59333	2.9e-05
IL15	1.59267	3.09e-08
ACOT7	1.59192	1.72e-06
GIMAP1	1.58818	0.00247148
COL1A1	1.58795	0.0201485
TRABD	1.5866	4.98e-06
NCKAP1L	1.58632	5.81e-06
NEK6	1.58559	1.17e-11
SMTN	1.5828	3.7e-05
SYT11	1.58063	0.000320149
B3GNT8	1.57888	0.0128358
TRIB2	1.57807	7.85e-10
CD84	1.578	0.000119035
NCAPG	1.57727	1.16e-05
ACTB	1.57705	9.87e-19
B4GALT1	1.57577	7.86e-17
PLEC	1.57498	1.55e-05
NID1	1.57465	6.18e-06
KLK9	1.57347	0.000107375
DCBLD1	1.57235	7.43e-08
IKBIP	1.5718	6.37e-10
BZW1	1.57149	1.78e-12
CENPE	1.57095	1.84e-06
HMOX2	1.56999	2.3e-11
MYH9	1.56983	6.3e-11
SERTAD1	1.56936	3.83e-07
KIRREL3	1.56911	0.0158878
BICD1	1.56899	7.81e-07
MS4A6A	1.56864	0.000369518
BOLA2B	1.56853	3.89e-07
FAM110C	1.56793	1.29e-08
LY6K	1.56746	0.00868404
TIGD5	1.56625	0.00298736
MAGED4	1.56622	0.00450191
ST18	1.566	4.01e-05
PLEKHF1	1.56589	1.17e-05
SLC52A2	1.56526	1.91e-06
MICALL2	1.56414	0.000597585
SGOL1	1.56289	4.01e-06
IRX4	1.56251	2.41e-05
MRPL41	1.56226	0.00130551
PRELID1	1.56153	4.77e-09
MCM10	1.56139	1.15e-05
SAMD14	1.55616	0.00311783
CACNA1C	1.55553	9.69e-06
TPBG	1.55552	9.16e-17
FBXW5	1.5549	8.35e-05
CD300C	1.5539	0.000246721
C1orf186	1.54951	0.0137278
RPS6KA1	1.54569	1.66e-05
CYFIP2	1.54561	4.95e-05
FAM213B	1.54519	0.000134789
FAM101B	1.54339	8.74e-06
WDR86	1.54134	0.0036302
DDX39A	1.54049	8.78e-10
MNDA	1.53943	6.34e-05
MAGED4B	1.53919	0.00551207
SLC6A1	1.53751	0.00714045
SLC19A1	1.53671	4.33e-06
PIK3R5	1.53653	3.85e-06
SLC2A11	1.5345	0.000350928
ERMN	1.53432	0.000845682
SLC35C1	1.53286	5.13e-11
C1orf122	1.53266	1.72e-07
FBXO39	1.53145	0.0040499
MMP17	1.5309	7.51e-05
SDC3	1.53047	5.06e-08
SLC25A19	1.5301	8.43e-08
RNF207	1.5295	0.00511537
ATP13A2	1.52917	8.06e-09
HSPH1	1.52824	1.19e-13
CAPNS1	1.52805	7.08e-10
CAPN2	1.52404	5.69e-12
TM4SF1	1.52309	9.26e-05
R3HDM4	1.52089	5.62e-11
APOBR	1.52044	2.38e-05
C20orf112	1.52008	1.42e-06
REC8	1.51998	3.72e-06
SUGCT	1.51907	0.000376472
MRPS12	1.51782	2.66e-06
GALNT5	1.51761	0.0168384
RNF213	1.51699	7.05e-12
GOLM1	1.51666	2.3e-05
NCF1	1.51581	0.0105592
C19orf24	1.51371	0.000271819
KIRREL	1.5121	6.22e-08
HK2	1.51126	1.16e-08
TTK	1.5112	9.17e-08
SHROOM1	1.51105	0.00397928
BID	1.50934	4.93e-08
HIST1H1B	1.5083	7.14e-05
RASGEF1C	1.50809	0.0167257
PMAIP1	1.50793	2.28e-06
FURIN	1.50724	2.65e-15
ANO4	1.50685	0.0420277
IFIH1	1.50477	2.86e-09
CENPN	1.50347	6.07e-08
PANX1	1.50331	2.36e-09
NDUFA4L2	1.50208	0.00368906
AMICA1	1.50024	0.00048607
ARHGDIA	1.49994	8.68e-10
HECW1	1.49959	0.0115186
PRRX1	1.49915	0.000274535
CDKN1A	1.49858	2.85e-09
C1orf74	1.49826	0.00156977
CSMD2	1.49674	0.000389731
GABRQ	1.49589	0.0240018
NRXN2	1.49442	0.00176264
ZMYND15	1.49217	4.29e-05
HSPG2	1.4921	8.65e-05
PLOD1	1.49124	1.18e-07
C19orf66	1.4912	2.32e-09
IFNAR2	1.4912	1.44e-07
DLEU1	1.49051	0.00297861
CENPF	1.49021	3.83e-07
CDC45	1.48997	0.000215887
ATAD3A	1.48972	0.000125164
MSRB1	1.48633	0.000628565
VWF	1.48611	0.000334874
CNDP2	1.48545	2.41e-09
DEPDC1	1.48495	0.00154209
BCL2L12	1.48424	5.42e-05
CD4	1.48324	2.33e-05
COL6A6	1.48313	0.0201444
C17orf62	1.48254	8.37e-13
C1orf162	1.48179	0.00030832
MEIS3	1.48109	0.000475002
AGTRAP	1.48096	2.77e-09
STMN1	1.4802	1.9e-09
HIST1H2BK	1.47987	2.48e-06
ACE	1.47987	0.00140484
MYO1H	1.47983	0.00445684
CDC6	1.47942	9.74e-06
MYD88	1.47915	8.4e-10
SLC3A2	1.47911	0.000283259
SKAP1	1.47911	0.000538247
HMGB3	1.4788	6.91e-10
ENO3	1.47833	0.000121308
VOPP1	1.47751	4.28e-08
CBFA2T3	1.476	0.000888663
RANBP1	1.47492	1.34e-07
SNAI2	1.47479	2e-08
LAT2	1.47442	2.33e-06
FPGS	1.47437	3.19e-07
NRIP1	1.47238	1.09e-09
VEGFA	1.47204	5.72e-06
ISYNA1	1.47065	0.0293135
SH2D3C	1.47052	2.43e-06
RGS20	1.46996	3.38e-05
ST5	1.46989	6.19e-10
TPI1	1.46943	1.18e-08
EXO1	1.46908	0.000235207
HIST1H2BN	1.46713	0.000829679
ZNF598	1.46701	0.000224935
TMEM255B	1.46594	1.24e-05
SCAMP5	1.46592	0.000871284
AGAP2-AS1	1.46171	1.58e-05
CLEC10A	1.46099	0.00556293
RAVER1	1.45973	0.000175744
FLOT2	1.45847	3.38e-11
TSPAN32	1.45834	0.00904676
PXN	1.45759	1.48e-05
RPS6KA4	1.45735	3.1e-08
TGM1	1.45708	4.55e-05
SMOX	1.45538	0.000141706
NMI	1.45513	1.76e-10
STIL	1.45465	5.92e-06
CTSZ	1.4544	0.000137434
PLA1A	1.45345	0.0061602
MRGBP	1.45291	2.5e-07
AMZ1	1.45234	0.000499173
AKIP1	1.44909	6.19e-10
NEDD9	1.44849	7.78e-05
SAPCD2	1.448	0.00187159
PPIB	1.44721	4.3e-11
TXNDC5	1.4466	1.16e-06
ITGA1	1.44604	3.49e-06
LAP3	1.44515	4.52e-05
ITGAE	1.44463	1.06e-05
C19orf40	1.44439	0.000438553
FAM49A	1.44246	3.82e-06
STARD8	1.4403	0.000263636
CCDC88C	1.43835	7.61e-09
SLC9A1	1.4361	0.000825199
ZNF281	1.43605	8.87e-08
PYCR1	1.43593	4.03e-05
EIF5A	1.43276	1.45e-08
IER2	1.42997	0.000257796
DHX58	1.42977	2.24e-05
TESPA1	1.42971	0.00131344
S100Z	1.42948	0.00162955
RCSD1	1.42751	0.000222537
TMEM204	1.42677	4.77e-05
PCED1B	1.42584	1.65e-05
CFI	1.42581	0.0037187
GIMAP7	1.4247	0.0173463
TNFRSF11B	1.42426	0.00435598
HOXD8	1.42424	0.00219884
LDOC1L	1.42392	1.99e-07
BPGM	1.42256	6.06e-08
PC	1.42245	0.000606903
ARHGDIB	1.4223	4.15e-06
PDP1	1.42155	2.66e-10
LIPA	1.42102	5.74e-09
VASP	1.41825	1.88e-09
LMTK3	1.4178	0.00175273
TMEM140	1.41762	5.32e-05
FKBP1C	1.4175	9.2e-07
RET	1.41733	0.0146444
MSN	1.4169	3.5e-10
NNMT	1.41622	0.00368906
CDH11	1.41622	0.00808495
KCNAB2	1.41578	2.91e-06
OSCAR	1.4157	0.00060711
STON2	1.41443	1.35e-15
SHISA5	1.41378	8.65e-10
PYCRL	1.41347	6.42e-07
TGFBR1	1.41326	1.07e-08
TMEM44	1.41265	1.19e-05
HLX	1.41166	0.000232999
PFKFB4	1.41132	6.29e-05
CDT1	1.41128	0.015356
KCNQ5	1.41076	0.00930052
ARRB2	1.4099	9.37e-07
CDH24	1.40961	0.00410686
CLEC11A	1.40917	0.00292048
SH2B3	1.40844	1.65e-08
SCAND1	1.40806	0.0107871
C1QTNF1	1.40746	0.000271466
ICAM2	1.40541	0.00385032
NUSAP1	1.40427	3.7e-06
MCM2	1.40393	0.000171443
GRAMD1A	1.40321	1.62e-08
SOX15	1.40224	0.000350928
SGK1	1.40191	5.53e-06
MCF2	1.40177	0.00591156
PEAR1	1.40158	7.37e-08
ALDH1B1	1.40035	0.000192932
SERPINB13	1.40004	0.00633054
PRDM16	1.3997	0.00554155
TRANK1	1.39802	1.18e-06
PPIF	1.39567	7.9e-06
CORO1B	1.3945	7.71e-06
EHBP1L1	1.39264	2.26e-08
CD97	1.39182	1.52e-05
ESAM	1.39167	0.000826909
GRAP	1.39126	0.000544724
WIPF1	1.39109	2.73e-05
RAP2B	1.39088	3.28e-13
ITGB1	1.38987	1.12e-09
PRDX5	1.38947	9.79e-06
CANT1	1.38912	5.87e-10
HEG1	1.38859	3.82e-08
CASP9	1.38661	0.000402052
SCNN1D	1.38359	0.01914
PDIA4	1.3835	4.95e-12
FLT1	1.38315	2.03e-07
LZTS1	1.38297	1.26e-07
RFTN1	1.38127	3.9e-05
TONSL	1.37937	0.00544922
SP110	1.37922	1.64e-12
TAGLN2	1.37797	2.48e-09
ARSJ	1.37656	1.57e-06
CLIC4	1.37531	6.03e-14
SPATA2L	1.37485	0.020531
ROMO1	1.37464	1.06e-05
EPAS1	1.37441	3.5e-10
TLR1	1.3736	9.62e-05
GALK1	1.37329	7.86e-06
SNRNP27	1.3722	4.04e-06
GTF3C6	1.37187	1.31e-07
FBXO5	1.37081	1.23e-05
CFL1	1.36926	5.06e-10
LOXL1	1.36896	9.4e-05
DHRS9	1.36821	0.00193933
TNFAIP1	1.36794	2.17e-10
CLECL1	1.36783	0.000300199
ASPM	1.36741	3.84e-05
RDH16	1.36609	0.0032687
RND3	1.3659	3.83e-09
SP140	1.36409	3.7e-06
PLA2G7	1.36309	0.00455506
HDAC1	1.36277	3.54e-06
IPO13	1.36269	0.000602412
SYDE1	1.36159	0.000270254
TGFB1	1.36023	1.18e-08
ZWINT	1.35948	0.000410736
LEPRE1	1.35936	1.53e-07
YWHAQ	1.35886	2.34e-12
SIDT1	1.3575	0.00121371
IER5	1.3573	1.04e-05
NFATC4	1.35688	0.000549264
AGPAT4	1.35662	1.92e-06
C11orf21	1.35476	0.0102771
ARAP3	1.35379	4.07e-06
ZNF114	1.35274	0.00304387
SCNN1G	1.35248	0.00473627
COPE	1.35235	2.21e-09
KCNK13	1.35165	0.000188723
ATP6V0B	1.35108	6.92e-08
ROGDI	1.35076	0.00180508
OSGIN1	1.34918	0.0018428
SLC6A8	1.34825	0.00599449
C17orf53	1.34802	0.000718947
HSPA8	1.34761	1.14e-11
LMF2	1.34637	2.92e-05
CSPG4	1.34636	0.00742382
MAST4	1.34629	0.000307926
SESN2	1.34618	1.34e-07
ARL11	1.34596	0.000912223
KRT5	1.34469	9.75e-05
PLSCR2	1.34468	0.00342202
B3GNT7	1.34429	0.00177768
HIST2H4B	1.34261	0.00206101
TNFSF15	1.34208	0.0103312
ORC1	1.34104	0.00117369
TMEM206	1.33676	1.83e-09
EGFL7	1.33664	0.000516652
XPR1	1.33609	2.97e-07
MAP1S	1.33588	0.00040563
RRBP1	1.33567	1.43e-17
WNT7A	1.33528	0.000651793
STAT2	1.33448	5.83e-10
KRBA1	1.33415	4.58e-05
CAP1	1.33394	5.95e-09
PTGFRN	1.33389	4.61e-07
TTN	1.3335	0.0282385
TRAF1	1.33324	3.04e-05
ACP2	1.3331	1.91e-07
SPECC1	1.333	2.92e-06
B2M	1.33073	5.38e-05
CACNA2D4	1.32928	0.00187344
SLC26A6	1.32918	5.59e-07
HIST2H4A	1.32884	0.00220159
ESCO2	1.32883	4.01e-05
RNF19B	1.32763	9.88e-10
HSPA5	1.32743	5.29e-12
LYPLA2	1.32737	2.65e-06
LGALS1	1.3273	3.28e-05
TWF1	1.32597	1.44e-08
PRTG	1.32588	0.0119336
GADD45A	1.32522	5.85e-05
APBB1IP	1.32509	0.000407805
ENC1	1.32303	1.96e-06
C9orf169	1.32295	0.0215662
RNASEH2A	1.32274	2.47e-05
TRIM14	1.3225	1.64e-12
COL12A1	1.32205	0.00544097
RAB7L1	1.32122	6.61e-05
LAMA3	1.32096	6.07e-07
CLEC5A	1.32081	0.000180933
TSPAN17	1.31998	0.000155759
FAM124A	1.31963	6.01e-05
HGF	1.31926	0.00596468
CRISPLD2	1.31766	5.47e-06
C17orf51	1.31762	4.28e-05
FAM195A	1.31694	0.0150908
EIF2AK2	1.31646	1.16e-09
IGF2BP2	1.31536	0.0111789
GIMAP2	1.31482	0.00564646
NAT14	1.31395	0.0083288
PARP10	1.3135	0.000307144
GRPEL2	1.31279	1.13e-08
OLFM1	1.31251	0.00709697
FGD3	1.31246	4.51e-06
SLC47A2	1.31236	0.00681166
PIK3R3	1.31135	6.85e-08
MTHFD1L	1.3107	2.59e-06
BEST1	1.31054	0.000151021
GINS4	1.30993	1.18e-05
HYOU1	1.30964	1.07e-07
CD151	1.30869	1.3e-06
NEURL2	1.30838	0.00756444
MTHFD2	1.30809	5.59e-09
C19orf59	1.30794	0.016763
AAED1	1.30579	1e-06
MEX3B	1.30522	0.0276234
SSSCA1	1.30448	1.05e-07
A3GALT2	1.30446	0.0109761
BCAM	1.30398	0.000855675
MVP	1.30362	1.43e-11
MPEG1	1.30286	0.0088426
ARHGAP28	1.30235	0.0155865
ACSL4	1.30093	1.31e-10
PRMT1	1.30063	4.53e-06
SHCBP1	1.30004	9.05e-05
KIFC1	1.29969	0.000290544
AGR2	1.29949	0.0235162
PSME1	1.29947	2.93e-05
ARSA	1.29879	0.000346036
RAN	1.29856	1.12e-08
LST1	1.29842	0.000310441
ZC3H12D	1.2983	0.000191184
AHCY	1.29812	7.21e-10
A2ML1	1.29681	0.00379147
DAPK3	1.29664	1.75e-05
ILDR2	1.29626	0.028924
TWF2	1.29576	0.000114551
MRPL28	1.29538	0.000205348
FTL	1.2949	0.00112288
C1S	1.2949	0.00173758
RAPGEF3	1.29405	0.000946882
RPL26L1	1.29393	5.76e-06
AP2S1	1.29381	1.22e-09
ADAM32	1.29299	0.00125355
C5AR2	1.29129	0.0121119
CD3EAP	1.29087	0.000507404
RALB	1.29044	5.39e-15
BUB1B	1.29022	0.000562908
SIPA1L2	1.28985	2.25e-05
HIST1H4A	1.28772	0.00138926
DUSP2	1.28711	0.0246804
ATP1A1	1.28682	9.37e-06
ZSCAN31	1.28661	0.00848926
C10orf10	1.28657	0.0279201
TYMS	1.28363	1.23e-05
SH2B2	1.28284	0.0114903
C11orf24	1.28153	2e-08
DEPDC7	1.28043	1.75e-06
TPM3	1.27995	4.42e-09
CLEC12A	1.27868	0.0296666
PYGL	1.27863	1.4e-05
KIF11	1.27855	2.2e-05
CCNYL1	1.27796	7.73e-08
ARHGEF39	1.27781	0.00243708
NAV1	1.27751	7.88e-07
DVL1	1.2766	0.00847291
LOXHD1	1.2759	0.0461532
ZFP69B	1.27585	0.000279754
CCDC24	1.27272	0.0130752
CMKLR1	1.27253	0.00653936
PIK3CG	1.27247	0.00185883
MRC1	1.27153	0.017395
SLC1A3	1.27118	1.29e-08
CD40	1.2703	4.33e-05
NOLC1	1.27015	1.05e-07
DYNLT1	1.27003	3.3e-09
AK5	1.2691	0.0251685
DCTPP1	1.26848	0.000187474
CALR	1.26842	1.67e-06
MIIP	1.26696	0.000372335
C20orf24	1.26508	2.41e-11
PLA2G4D	1.26363	0.00899578
LTBP2	1.26356	2.47e-06
EIF4A1	1.26324	5.41e-10
KCNJ8	1.2632	0.0394236
MFSD12	1.26233	5.49e-06
CEBPD	1.26212	0.00431653
FADS3	1.26051	0.0197515
PGAM5	1.25986	2.19e-05
GK	1.25917	0.000403711
FLT3	1.25837	0.0109048
ZNF804A	1.25787	0.000106417
LYAR	1.25778	1.09e-05
FAM198B	1.25627	0.00339185
ERC2	1.25617	0.0215735
SLC7A1	1.2552	5.28e-07
MAP7D1	1.25472	3.01e-05
NAPRT1	1.25445	0.0105519
VSNL1	1.25274	9.75e-05
SAMHD1	1.25213	0.00124074
C12orf5	1.2501	2.19e-05
DFFB	1.24903	0.000601332
H2AFZ	1.24898	2.78e-07
TP53I3	1.24826	5.45e-05
KIF3C	1.24788	0.00236757
ELK3	1.24736	3.21e-11
PUSL1	1.24674	9.84e-05
NXN	1.24661	2.98e-05
SGTA	1.24641	5.73e-06
RTEL1	1.24536	1.47e-06
LMCD1	1.2445	0.00945422
TUBG2	1.24289	1.75e-05
TPM4	1.24242	5.36e-10
SCARF1	1.23999	0.000147729
CDCA3	1.23865	0.000957673
TNS3	1.23773	2.09e-05
GPAT2	1.23744	0.0163099
GNAI2	1.23604	3.09e-08
MIDN	1.23582	4.96e-05
ANKDD1A	1.23539	2.67e-08
KIAA0101	1.23473	0.000750835
RBFOX3	1.23464	0.0380293
ADA	1.23458	0.0065052
MYO9B	1.23384	4.88e-12
CRELD2	1.23349	1.14e-06
TOMM40	1.23342	2.55e-06
CCND2	1.23151	0.00032017
COL13A1	1.23057	4.94e-05
PDE1B	1.23053	0.000576133
KIAA1045	1.22868	0.00468021
DRAP1	1.22793	5.45e-05
GRINA	1.22782	2.18e-08
CHST3	1.22771	4.3e-07
ARHGAP11A	1.22753	1.98e-05
S100A10	1.22642	2.02e-07
FGD2	1.22632	0.000312458
MAP4K4	1.226	1.28e-11
FRMD8	1.22599	7.35e-07
STX2	1.2251	1.1e-05
CACFD1	1.2245	0.000108113
RAP1GAP	1.22441	0.0382275
GADD45B	1.22412	0.000628565
ARHGAP4	1.22394	2.8e-07
FBXL6	1.22342	0.00626178
CSNK1G2	1.223	1.3e-05
CHPF2	1.22273	1.01e-10
SGOL2	1.22266	9.03e-07
GOLGA7B	1.22249	0.00155207
UBE2T	1.22189	0.0057652
BMP6	1.22169	0.00386253
RASSF2	1.22127	0.00133859
CCNF	1.22116	0.00027132
OSMR	1.22109	1.21e-06
ATP5D	1.22016	0.000333899
MCM5	1.2183	0.00012551
LAMA1	1.21787	0.000468423
RBM38	1.21776	0.000296876
PLIN3	1.21775	1.32e-07
SLFN11	1.21604	0.00355841
TUBB6	1.21482	4.13e-08
RABAC1	1.21459	0.00161353
SLC4A2	1.21451	3.63e-05
DYNLT3	1.2145	1.13e-06
RUVBL2	1.21404	1.26e-05
PHTF1	1.214	2.17e-09
RAD54L	1.21384	0.00459259
UBA6	1.21338	2.45e-08
MPV17L2	1.21331	0.000237875
GRAP2	1.21211	0.00374233
AP1S3	1.21182	2.41e-07
RHOG	1.21164	1.24e-08
RASA3	1.21131	2.87e-06
ETV4	1.21027	0.000233408
VARS	1.2077	2.32e-07
ENAH	1.20756	8.34e-09
MSANTD3	1.20748	0.000669999
SERPINH1	1.20705	0.000125017
TMED1	1.20648	0.000510052
ZNF319	1.20586	0.000228461
SLC22A14	1.20523	0.00615218
CNTNAP1	1.20479	0.00179161
CCDC102B	1.20398	0.00066313
TIMELESS	1.20388	5.74e-05
PRKAR1B	1.2027	0.00129941
SRPX	1.20148	0.0328931
NCF2	1.20072	0.000458588
MT1E	1.20045	0.000500047
GAA	1.20021	8.23e-05
TNS4	1.19945	0.0101611
TMEM185B	1.19905	6.24e-08
NOP56	1.19793	1.74e-06
FAM173A	1.19778	0.0369201
EFR3B	1.19663	0.0125434
LRFN3	1.19543	0.00186351
NREP	1.19504	3.4e-07
MXRA5	1.19451	0.0182993
USP35	1.19295	4.96e-07
EVA1A	1.19241	0.000355839
SSR4	1.1924	4.08e-06
SLC39A1	1.19209	6.86e-09
CD101	1.19158	0.00641621
PYCARD	1.19126	8.21e-05
RELL2	1.19087	0.000388881
RPUSD1	1.19061	0.00368906
TMEM2	1.18903	1.27e-10
DPH2	1.18845	0.00102911
MGAT2	1.18817	5.61e-06
YKT6	1.18757	1.31e-09
SLMO1	1.18753	0.000391063
SHOX2	1.18662	0.0115289
POLR2L	1.18644	0.000595996
ALPK3	1.1857	0.000155566
KLF16	1.18533	0.000497694
NPNT	1.18527	0.00661455
FEZ1	1.18506	0.002805
C9orf84	1.18445	0.0107372
SLC7A11	1.18374	0.00488136
NT5C	1.18264	0.00026688
RCC1	1.18261	3.63e-06
GLT8D2	1.181	0.0133003
SPI1	1.18055	9.62e-05
PPP6R1	1.18032	1.43e-07
LAYN	1.17967	0.00180282
CALU	1.17889	1.92e-09
ZFP36	1.17862	0.000866348
ZNFX1	1.17809	3.01e-08
COL27A1	1.17757	0.00153843
IL22RA2	1.17731	0.00874141
ADAMTS1	1.17729	0.00959247
TRIM21	1.1772	0.00207512
TSPAN15	1.17637	0.000310092
PODXL	1.17616	3.11e-06
TMED9	1.17602	1.25e-07
HIST1H2BC	1.17561	5.32e-05
AEBP1	1.17485	0.00981242
TRPM6	1.17477	0.0051146
GALM	1.17444	0.000828837
GPSM3	1.17325	4.84e-05
PRKCDBP	1.17246	1.72e-05
VKORC1	1.17235	2.02e-06
AFAP1	1.17214	1.53e-06
FLOT1	1.17204	5.92e-10
SLC2A1	1.17204	0.00245616
LIMA1	1.1715	1.43e-08
LETM2	1.17136	0.00262355
CD276	1.17081	1.64e-06
PKP2	1.17035	0.00356027
GINS2	1.16995	0.00460407
SIGLEC1	1.16995	0.0133615
NME1-NME2	1.16937	3.49e-09
NOC4L	1.16783	0.00405934
SUSD3	1.16687	0.0126187
ATP13A3	1.16652	1.3e-05
PTP4A1	1.16554	0.000166281
SPATA24	1.16526	0.00358821
GPR1	1.16389	0.0229015
ROR2	1.16348	0.00527568
S100A16	1.16336	0.000118112
LMNB1	1.16331	1.47e-06
ZNF366	1.16119	0.000639991
BICC1	1.15999	0.021547
E2F7	1.15969	0.000782461
TRIM69	1.15941	4.06e-05
HIPK2	1.15935	5.54e-08
CENPW	1.15911	0.000406341
CCNE1	1.15907	0.00079306
RGL2	1.15848	1.36e-10
MURC	1.15846	0.0170036
PIP5K1C	1.15816	3.1e-05
PTGES2	1.15813	2.92e-05
PLXND1	1.15784	0.000186479
CREB3L2	1.1571	7.46e-06
SURF4	1.15554	4.66e-11
FKBP10	1.1552	0.00784833
NUDT1	1.15312	0.00292203
MOB3A	1.15148	3.04e-06
SPR	1.15141	0.00568917
TSEN34	1.15067	0.000212136
CDH6	1.15063	0.0105993
RFX5	1.15059	2.56e-06
STRA13	1.15055	0.00135109
POLQ	1.15045	0.00291268
KLRG1	1.1499	0.0341431
ZNF365	1.14891	0.039701
PBK	1.14886	0.00138886
ZNF697	1.1488	5.9e-05
MXRA8	1.14807	0.0283426
GFPT2	1.14804	0.00552923
NANS	1.14791	9.18e-09
ACTG1	1.14764	1.18e-07
CASP8	1.14754	3.4e-07
RPS19BP1	1.1474	4.53e-05
KNSTRN	1.14664	0.000344521
EFNB1	1.14627	6.87e-05
KLHL5	1.14581	8.06e-08
TIE1	1.14537	0.00917302
SNX22	1.14458	0.00609611
POLD1	1.14312	0.0019683
PRR11	1.14265	4.76e-06
C12orf75	1.1425	3.43e-07
PSMA4	1.14202	4.21e-06
ACADS	1.14185	0.00117583
SCN1B	1.14167	0.0121571
C16orf74	1.14088	0.0155447
BANK1	1.14088	0.00937428
NGFR	1.13969	0.0101925
TELO2	1.13969	0.0118348
CHSY3	1.13935	0.000572431
COMTD1	1.13914	0.0143639
PTP4A3	1.13891	0.00216533
PROCR	1.13849	4e-05
TMEM184B	1.13799	0.000185663
HPCAL1	1.13773	5.96e-06
MPG	1.13757	0.000258646
ZNF275	1.13721	9.8e-06
CCT5	1.13564	9.93e-08
YDJC	1.13557	0.0195709
CLEC1A	1.13491	5.36e-05
FTSJ1	1.13453	3.41e-08
COL16A1	1.13453	0.0005522
LRFN2	1.13398	0.0379892
ST6GAL1	1.13366	0.0085758
ENTPD7	1.13315	0.000341703
COLGALT1	1.13262	8.81e-07
ADRM1	1.13251	5.53e-05
ZBTB42	1.13223	0.000218468
AKT1	1.13153	2.62e-07
ZWILCH	1.13	1.97e-05
ITPRIPL1	1.12846	0.0409603
LOXL3	1.12735	0.00690798
ELF4	1.12704	2.46e-09
B9D2	1.12657	0.00584435
TNFAIP8L1	1.12609	0.000698349
ZC3HAV1	1.12515	2.45e-08
ADCY1	1.12492	0.00725256
PDSS1	1.12489	2.03e-07
B3GNT5	1.12463	5.05e-05
BEND6	1.12438	0.00205173
PLK2	1.12427	5.34e-06
GNA12	1.12425	2.38e-06
ARRDC2	1.12398	4.34e-06
DECR2	1.12364	8.65e-05
RHBDD3	1.12358	5.4e-06
NUF2	1.12293	0.00036941
TRAF7	1.12291	2.85e-05
NIP7	1.12261	5.59e-05
RNF166	1.12238	0.000444572
HENMT1	1.12053	0.000870905
ZDHHC12	1.11976	0.0134622
TMC7	1.119	0.00103217
C15orf39	1.11812	0.00012119
BAX	1.11702	6.71e-06
RGS3	1.11681	1.5e-07
RAB36	1.11681	0.000365751
FKRP	1.11359	9.95e-05
CNKSR1	1.11314	0.020692
ZNF267	1.1127	7.35e-10
CDC42EP5	1.11114	0.00227211
FAM43A	1.11031	0.00806122
PRNP	1.11004	6.66e-10
STAT3	1.10913	1.76e-12
INF2	1.1087	9.17e-05
CHST10	1.10855	9.89e-06
TUBB2B	1.10808	0.0202027
NFKBID	1.10765	9.19e-06
SHROOM2	1.10733	1.8e-05
GLIS2	1.1064	0.0163615
SLC39A13	1.10627	1.43e-05
HVCN1	1.10604	0.00854986
PRRT2	1.10564	1.47e-05
ANLN	1.1056	0.00190489
ARPC1B	1.10549	6.41e-09
MCL1	1.10523	6.87e-10
ROBO4	1.10445	0.00864724
ARHGEF17	1.10347	2.16e-07
ATAD3B	1.10323	0.0014678
HSPA13	1.10278	0.000109484
SOX4	1.10274	0.00204324
TPD52L2	1.10256	2.87e-10
PHLDB2	1.10186	0.00996618
DTL	1.10071	0.000990354
FUT1	1.10016	0.00134993
PCNA	1.09914	5.26e-05
EPHB4	1.09883	1.68e-07
GDPGP1	1.09779	0.00237104
DNASE1L1	1.09647	6.29e-07
PSMD9	1.09619	1.51e-07
SEC61A1	1.09592	2.5e-12
GLUL	1.09589	0.00167673
SIGIRR	1.09586	0.00847377
EXOSC4	1.09573	0.00386528
BCAS4	1.09524	0.00453501
NDRG1	1.09522	0.00847641
[truncated: 3,354 more rows]
