# Supplementary material for: A comprehensive analysis of coding and non-coding transcriptomic changes in cutaneous squamous cell carcinoma
Source: Sci Rep. 2020 Feb 27;10:3637. doi: 10.1038/s41598-020-59660-6 (PMC7046790; doi:10.1038/s41598-020-59660-6)
Supplement: Supplementary file 4 — S3A. [file 41598_2020_59660_MOESM4_ESM.xlsx]

## Sheet: Sheet1
Supplementary table S3A: DEGs_UP GO Biological Process
GO_Terms	P-value	Z Score	Genes
regulation of cell proliferation (GO:0042127)	1.70452e-16	-1.12544	IFITM1;TES;SLA2;TCL1A;CAPNS1;MYC;FTH1;NAMPT;KDR;AKT1;SOX9;IER5;SOX7;SOX4;CLEC11A;GTPBP4;ACE2;SFRP4;RNF126;KARS;CTBP2;PDGFB;PDGFA;TGFA;PRDX3;S100A11;SLAMF1;JAG2;LYN;NGFR;JUN;XBP1;XRCC6;TNFSF13;FN1;IGF2;EIF2AK2;CDC6;ST18;FOSL1;CCDC88A;TNFSF4;ACER3;CD27;NOX4;GRB2;CALR;GRAP;ACVRL1;COL18A1;ITK;CDKN1A;CD40;KIF14;AKR1B1;PTPRJ;BRCA2;AREG;ESM1;TIMP1;JAK3;IL10;IL11;FGFBP1;EDN2;WARS;PRMT1;IL15;RHOG;WNT9A;TY…
positive regulation of NF-kappaB transcription factor activity (GO:0051092)	2.87793e-07	-1.21914	RNF31;MTPN;CD40;CAMK2A;AKR1B1;CIB1;NLRC4;RELA;PYCARD;PRDX3;RPS6KA4;IRAK1;UBB;IRAK2;UBC;NLRP3;TNFSF11;S100A12;LGALS9;TRIM22;TNFSF18;NTRK1;NPM1;SPHK1;WNT5A;RIPK4;EIF2AK2;IRAK3;TRAF1;NFKB2;NFKBIA;IL1B;TRAF5;TRIM14;PRKCQ;ADAM8;RBCK1;ARHGEF2;TRIM38;S100A9;TRIM32;TLR4;S100A8;CARD11;MYD88;LTF
negative regulation of programmed cell death (GO:0043069)	3.6222e-09	-1.2449	CIB1;PARK7;PHB2;COMP;TCL1A;MAEA;CCND2;ARHGDIA;MYC;RPS6KA1;CLEC5A;CFL1;KDR;AKT1;PIM3;PIM2;SOX9;EPHB2;EPHB4;PDGFRB;HGF;WNT5A;ATAD3A;DKK1;THOC6;PPIF;ROR2;EPHA2;SHC1;NUGGC;HSP90B1;SOCS2;PRDX3;PRDX5;IRAK1;UBB;GRK5;BAG3;UBC;NCKAP1L;TXNDC5;MCL1;TNFSF18;NGFR;STIL;XBP1;PRELID1;HSPA5;PLK2;PLK1;IGF2;HMGA2;BFAR;TNFRSF10D;NFKBIA;IL6;BCL3;CD28;PPT1;CDK1;CD27;MYD88;RET;ARF4;FLT1;FLT3;KIF14;FHL2;CASP3;CD38;HTATI…
tumor necrosis factor-mediated signaling pathway (GO:0033209)	6.9229e-14	-1.27019	CD40;PLVAP;TNFSF13B;TXNDC17;PYCARD;PSMD9;TMSB4X;TNFRSF8;TNFSF11;TNFRSF4;TNFRSF12A;TNFRSF1A;PSMA5;PSMA3;PSMA4;KARS;TRAF3;PSMA2;PSME3;PSME1;PSME2;LTB;TNFRSF21;BIRC3;TNFRSF11B;PSMA7;RELA;PSMB6;PSMB4;PSMB5;UBB;PSMB3;UBC;TNFRSF14;RELT;TNFSF18;NGFR;TNFSF14;STAT1;TNFSF15;TNFRSF9;TNFSF13;TNFRSF10B;TNFRSF10A;ST18;PSMB8;PSMB9;TNFRSF10D;NFKBIA;PSMC3;PSMC4;TNFSF4;TNFSF9;CD27;TNFSF8;LTBR;LIMS1
cytokine-mediated signaling pathway (GO:0019221)	5.02864e-41	-1.3456	IFITM3;IFITM1;IL23R;IFI35;IFI30;IFIT1;IL27RA;ICAM1;TXNDC17;IFIT2;RPS6KA4;PSMD9;MT2A;MYC;AKT1;TNFSF11;B2M;TRIM21;TRIM22;IL15RA;RSAD2;IL1R1;IL1R2;TALDO1;HLA-C;HLA-A;HLA-E;KARS;IFI27;PSME3;PSME1;PSME2;STX1A;PDGFB;FPR1;HIF1A;IL22RA2;FLRT3;INPP5D;HLA-DQA1;TNFSF18;CCR1;NGFR;HLA-DRB5;TNFSF14;TNFSF15;TNFSF13;FN1;IL36G;ST18;BST2;TNFSF4;TNFSF9;CD27;TNFSF8;GRB2;ARF1;CDKN1A;CD40;IL24;LRRC4;LRRC3;TMSB4X;TIMP1…
DNA damage response, signal transduction by p53 class mediator (GO:0030330)	8.16086e-07	-1.36636	CDKN1A;SP100;PCNA;FOXM1;NDRG1;AURKA;MUC1;CCNB1;UBB;CHEK2;SESN2;UBC;E2F4;GTSE1;E2F7;SOX4;NPM1;GADD45A;PRMT1;PLK2;ARID3A;CDC25C;PML;HIPK2;BATF;RGCC;ARTN;CARM1;CENPJ;BCL3;CDK1;BAX;TP73
extracellular matrix organization (GO:0030198)	1.15374e-21	-1.63976	COL16A1;SERPINE1;COL12A1;TNC;LOXL3;ICAM2;ICAM3;LOXL1;ICAM1;COMP;CAPNS1;BSG;KDR;CAPN2;TNR;CAPN1;CSGALNACT1;NPNT;HSPG2;ADAM19;COL4A2;COL4A1;COL4A4;ADAM12;COL8A2;ADAM8;FBN2;COL13A1;PDGFB;PDGFA;NID1;NID2;SERPINH1;A2M;GPM6B;TGFB1;VCAM1;FN1;COL1A1;BMP1;COL5A1;COL5A3;COL5A2;COL9A2;TGFBI;ITGB1;COL18A1;ITGAM;ITGB4;ITGB2;LAMC2;LAMC1;ITGAE;ITGAL;CTSS;ADAMTS4;SH3PXD2A;CTSL;SH3PXD2B;FLOT1;ITGAX;ITGB6;TIMP1;IT…
regulation of mitotic cell cycle phase transition (GO:1901990)	6.60455e-06	-1.75312	CETN2;KIF14;BUB1B;UBE2D1;PPP1R9B;CDC20;PSMD9;ACTR1A;NEK2;FBXO5;NINL;YWHAG;ANAPC7;TUBB;TUBG1;PSMA5;PSMA3;PSMA4;PSMA2;PSME3;PSME1;PSME2;MAPRE1;SSNA1;HMMR;PSMA7;AURKA;ANAPC11;PSMB6;FZR1;PSMB4;CCNB1;PSMB5;UBB;PSMB3;UBC;BUB3;PLK4;ODF2;UBE2C;NEK6;PLK1;CDC6;PSMB8;PSMB9;TPX2;CENPE;ANLN;CENPF;RGCC;PSMC3;PSMC4;CENPJ;CDK1;PTPN6;MAD2L1
regulation of apoptotic process (GO:0042981)	3.75672e-13	-1.76885	PHB2;IKZF3;IFIT2;PREX1;TCL1A;RASSF2;LGALS1;CHEK2;MYC;RPS6KA1;KDR;TNFSF10;AKT1;SOX9;EPHB2;EPHB4;SOX4;ACTN1;DAPK3;DKK1;SFRP4;NSMF;EPHA2;NUGGC;PRDX3;PRDX5;NCKAP1L;TNFSF18;NGFR;JUN;XBP1;PRELID1;GADD45B;GADD45A;PLK2;PLK1;IGF2;CD28;PPT1;CD27;CALR;TP73;RET;TOP2A;ARF4;CD40;KIF14;CD3E;ADAMTSL4;CASP10;C1QBP;CTLA4;CD38;JAK3;CTSB;HTATIP2;IL10;MAP4K1;MAP4K2;DFFA;ANXA1;TNFRSF12A;SPHK2;DUSP1;SPHK1;ANXA5;SERPINB…
cellular response to interferon-gamma (GO:0071346)	2.54813e-13	-1.98037	CIITA;IFI30;ICAM1;OASL;MT2A;LGALS9;B2M;TRIM21;TRIM22;GBP6;IFNGR1;DAPK3;WNT5A;HLA-C;HLA-A;HLA-E;HCK;IFNG;OAS1;OAS2;IRF4;OAS3;IRF1;IRF7;XCL1;IRF8;GAPDH;CCL13;SP100;PTAFR;CAMK2A;AIF1;CCL5;CCL4;CCL3;CCL2;CCL19;IL12RB1;CCL18;FCGR1A;GBP1;CCL17;FCGR1B;HLA-DQA1;HLA-DRB5;VCAM1;CCL22;STAT1;CCL20;PML;HLA-DPB1;HLA-DRA;TRIM38;SLC26A6
