# Supplementary material for: A comprehensive analysis of coding and non-coding transcriptomic changes in cutaneous squamous cell carcinoma
Source: Sci Rep. 2020 Feb 27;10:3637. doi: 10.1038/s41598-020-59660-6 (PMC7046790; doi:10.1038/s41598-020-59660-6)
Supplement: Supplementary file 6 — S3C. [file 41598_2020_59660_MOESM6_ESM.xlsx]

## Sheet: Sheet1
Supplementary table S3C: DEGs_UP MSigDB
Term	P-value	Z-Score	Genes
AKT_UP_MTOR_DN.V1_UP	2.47947e-06	-0.88297	FLT1;RNF19B;LAMC2;PTPRJ;CXCL1;PLAT;PYGL;IFIT1;CXCL5;CXCL16;DUSP10;FBXO6;A4GALT;TGIF1;TOR3A;DSCAM;TNFRSF12A;IL1R1;DUSP1;SPHK1;GPX8;DUSP8;HCK;BACE2;HIC2;PLSCR1;TRAF3;FKBP8;ATF3;S100A8;ST6GALNAC6;HBEGF;MVP;TMPRSS4;LYPD1;RASAL3;SEC14L2;RASD1;PDZD11;NEU1;PACSIN3;CEACAM21;SPRR2A;MPZL2;MSR1;PLK2;CTNS;FBXL15;NFKB2;DAZL;SLC6A6;PDE10A;IL8;GIPC1;SAA1;HIST1H4I;LGMN
MTOR_UP.N4.V1_UP	9.83393e-06	-0.955535	ITK;CLIC4;TRAF3IP2;VARS;MAST2;GPR65;VLDLR;SLC7A11;IFI30;RRP9;DLEU1;OBFC1;KIF21B;RRP12;NANS;PSPH;SLC39A4;IDH3A;GUCY1A3;ARG2;ANXA3;SLC39A14;SLC7A5;DOK2;DDIT4;ADAM9;BCAT1;ATF3;PDXK;SLC3A2;SLC1A5;TBRG4;LIMA1;IL21R;CYTL1;LDLR;TRPM6;ISOC2;OPN3;SDF2L1;GK;BNIP3;EAF2;PYCR1;TIMM44;BATF;VEGFA;SLC6A6;RIT1;GALE;MARS;BHLHE40;POLR3G;ZNF259;SEC24D;IL7R;CDK16;LGMN
VEGF_A_UP.V1_DN	2.67983e-06	-0.996101	NRP1;FLT1;BUB1B;KIF11;RND3;SMC4;SAT1;IPO5;LMNB1;RGS4;ATIC;EXO1;SACS;DLEU1;LRRFIP1;RRP12;DLGAP5;AZI1;TLE3;KIF23;DKK1;MMP14;CD8B;CCNE1;ARMC6;NUP50;CKS2;ADAM9;BIRC5;MCM4;STEAP1;B4GALT5;HIST1H2BN;TWF1;UAP1;TTK;HMMR;LRP8;CCNB1;CDC45;BAK1;BUB1;PLK4;ANGPT2;ATP8B3;ACE;RRM2;PNO1;VEGFC;MYO5A;DHFR;SLC4A7;PTPRE;CENPE;IL6;TGFBI;ATP13A3;MAD2L1;CDKN3
E2F1_UP.V1_UP	2.32529e-07	-1.02526	TOP2A;MPG;HMGB3;MCM10;BRCA2;SMC2;LMNB1;CASP7;SGOL1;CHEK1;PIP4K2A;SIRPA;TK1;DLGAP5;BOK;CDV3;PARP1;CAD;TINF2;CYBA;VPS37B;PITPNM1;TRAF3;KIFC1;PACS1;BOLA3;PSME3;MCM4;ARHGEF1;DNA2;DCTPP1;THOP1;DLX1;SDCCAG3;SLC20A1;NOLC1;TYMS;SLC7A1;HSPBP1;NCAPH;ART3;AURKB;SOCS2;SLC9A3R1;ATP5D;E2F3;BUB1;NOP56;PLK4;STIL;VEGFA;FMNL3;PRC1;UBE2T;CDR2L;LPIN2;ADA;MAP3K11;DFNA5;GPR19;CDK5R1
CYCLIN_D1_KE_.V1_UP	1.94152e-08	-1.27041	COL18A1;CDKN1A;IFITM1;DGKD;FHL2;PLOD1;AHR;PTPRH;ETS2;HK3;RGS3;CASP3;ZIC1;PMPCA;EIF5A;CD52;DUSP5;S100A2;IFRD2;TRAF1;KCNAB2;HSPG2;RUNX1;RAB31;MMP15;KIFC1;DMWD;PPIB;SNRPC;PLCB2;THOP1;EPHA2;CEBPD;TROAP;THY1;HSD17B10;CENPB;LMF2;PPM1F;GNAI2;KLK6;HSPH1;RRAS;POLD1;ST3GAL4;E2F4;GGT5;FZD5;CCL20;CDKN2A;PCGF2;BATF;PRRC2A;PFKL;SMTN;SNX17;COL5A2;ID1;ZYX;LCN2;LTBR;PKN1;CDR2L;LPIN2
MEK_UP.V1_UP	7.32067e-08	-1.34536	GUCY1B3;ITGB4;CBLB;LAMC1;SLC7A11;KIAA1199;SLC2A6;LOXL1;ERO1L;PLAU;ARHGDIB;CAPN2;EFHD2;COTL1;TNS3;RAB8B;CSGALNACT1;GPX2;IL4R;BACE2;POR;BCAM;PACS1;CEACAM5;EHBP1L1;B3GNT3;VWA1;ANGPTL4;ABCG1;TNFRSF21;EPHA2;PTGER4;EPAS1;TMPRSS4;NEDD9;TNFRSF11B;LRP8;CORO1A;FAM105A;STRN4;SDCBP;CHST11;CAMK2N1;ST3GAL4;PACSIN3;IGF2BP2;TP53I11;PDLIM7;MPZL2;VASP;OPN3;GOLM1;RFTN1;MYO5A;SORL1;FOSL1;PTPRE;SLC6A6;AKR1B10;PTK7;BC…
LEF1_UP.V1_UP	9.45496e-09	-1.47727	KCNG1;DENND1C;CDA;PLEKHF1;SERPINE1;PRF1;SLC2A3;LOXL1;ELK3;ARHGAP4;CCND2;LGALS1;HEY2;PMEPA1;CCR7;TGM2;IL11;ARG2;S100A2;WNT5A;KRT5;RUNX3;DKK1;ADAM19;ZAP70;TUBB2B;LCK;RBP1;COL6A1;PLEKHO1;ROR2;FJX1;PRPS1;ISYNA1;CRABP2;SLC43A3;SH2D2A;PDGFA;LTBP2;SLC17A9;CHST11;GNG4;STC2;CHST10;NRIP1;PRKCDBP;NRIP3;CEACAM21;PLTP;SPRR2B;STRA6;PTPRN2;FOXF2;APOBEC3G;CDKN2A;FN1;KRT13;EMR2;GZMB;MSN;NELL2;FOSL1;SLC6A8;CTH;MFA…
KRAS.DF.V1_UP	3.79427e-11	-1.65112	LGALS3BP;CDA;NRP1;SRPX;IFITM1;CSF3;SERPINE1;CXCL1;PLAT;ETFB;IFI35;CXCL3;OPLAH;IFIT1;PITPNC1;CXCL5;IFI44L;ELK3;HERC5;PLAU;ANPEP;RAC2;OBFC1;DLGAP5;CD97;G6PD;BORA;MMP1;TUBG2;DKK1;TM4SF1;GREM1;PROCR;VCAN;IFI27;FAM173A;DPYD;PXDN;EHBP1L1;SCG5;PLIN3;HCLS1;COL6A3;ADAM8;STEAP1;DNASE1L1;SLC22A4;RGS17;HS3ST3A1;RRAD;MVP;LRP8;CORO1A;AURKB;FLRT3;PDPN;SCAND1;GALNT6;CCL20;GFPT2;TFPI2;VEGFC;BMP6;ISG20;SLC4A7;SMTN…
EGFR_UP.V1_UP	4.27612e-14	-1.6984	ALAS1;FHOD1;CBLB;SLC7A11;KIAA1199;SAT1;CYR61;HK2;ETS2;ELK3;ICAM1;ERO1L;FADS3;CASP7;IMPA1;CAPN2;COTL1;ITGB6;PHLDA1;TNS3;CSGALNACT1;IL15RA;DUSP5;IL4R;IL1R1;MMP1;ZNF281;WNT5A;FNDC3B;C8ORF4;TAP1;WIPI1;MMP10;DUSP6;BACE2;CRISPLD2;ETHE1;IRF1;ANGPTL4;S100A9;ATF3;S100A8;TNFRSF21;IDO1;HBEGF;CEBPD;EPAS1;RGS16;TNFRSF11B;LRP8;PAPSS2;SEL1L3;SOCS2;SDCBP;P2RY6;DRAM1;TAF1A;CCL2;PMAIP1;IGF2BP2;A2M;GBP1;PDLIM7;MPZL…
BMI1_DN.V1_UP	1.267e-22	-1.85608	POMT2;NRP2;COL16A1;CSF2;TNFAIP6;CSF1;SLC2A1;TMEM51;CXCL1;PLAT;VLDLR;SLC2A6;CTSS;PANX1;FADS3;ANPEP;C3AR1;PMEPA1;SIRPA;TNFRSF8;ITGB6;CD97;ITGA4;ANXA3;MMP3;C8ORF4;TAP1;PDCD1LG2;FOXP3;DKK1;GREM1;SLC7A5;GPRC5A;MMP15;CRISPLD2;PAPPA;ADAM12;LCP1;ITGA5;FJX1;STX1A;EPHA2;CHST3;HBEGF;TAGLN;COL13A1;FURIN;SLC1A4;SLC1A5;PTHLH;NT5E;SRPX2;CHST11;PODXL;STC2;B4GALNT1;CLSPN;SLC19A1;MICB;FKRP;FZD5;LAMB3;CCL20;TIE1;TN…
