# Supplementary material for: A comprehensive analysis of coding and non-coding transcriptomic changes in cutaneous squamous cell carcinoma
Source: Sci Rep. 2020 Feb 27;10:3637. doi: 10.1038/s41598-020-59660-6 (PMC7046790; doi:10.1038/s41598-020-59660-6)
Supplement: Supplementary file 7 — S3D. [file 41598_2020_59660_MOESM7_ESM.xlsx]

## Sheet: Sheet1
Supplementary table S3D: DEGs_Down MSigDB
Term	P-value	Z-Score	Genes
P53_DN.V1_DN	0.0491669	-0.73494	OCA2;KANK1;MYOM2;B3GNTL1;NCALD;GPNMB;CHL1;ST3GAL6;SLC19A2;CA12;BCHE;ARHGEF10;HGD;MITF;PTPN13;TYR;SOX10;DDB2;ARMC2;PLCB4;DCT;QPCT;CRYAB;CDH19;SPG20;GAS7
ESC_V6.5_UP_EARLY.V1_UP	0.0223038	-0.955746	EPB41;HDAC11;OTUD7A;GSTT2;RASAL2;FOXQ1;DEPTOR;MYB;LRIG1;KIF21A;ACSS1;CGNL1;EGLN3;WNT3A;MBOAT1;POU3F1;OCLN;PCP4;STIM1;TEX9;DLC1;METTL20;GATS;WDFY3;TNRC6B
PRC1_BMI_UP.V1_DN	0.0303987	-0.973018	COLEC11;NTM;SLC1A2;MTMR8;YBX2;IKZF2;ADCY8;C1ORF95;GRM2;PAIP2B;FCHO1;CDH22;CNGA1;DYM;DMD;RGS6;SLC19A2;RIC3;TLE2;TRPC6;HBA2;TYR;DKK2;FAM153A;CLDN16;NEIL1;SIM2
ATF2_UP.V1_DN	0.0224987	-0.982415	PID1;PIGN;AK4;FRY;PPL;AFF1;PDLIM3;RAB11FIP1;FGF9;REV3L;TGM5;SGCG;ABCC3;LIMCH1;DENND4C;CYBRD1;PDE4DIP;ACVR2A;PER3;MYH3;AADAC;NFIB;ID4;SIK1;ROR1;ZNF652;GOLGA8A
E2F3_UP.V1_UP	0.0381164	-1.01104	CEBPA;SYNM;TSHZ1;ZDHHC23;LRP4;NPAS1;LIN7B;EFS;ZFP30;FGF9;MYB;TPPP;NPTX1;CDK19;TLE2;PTCH1;MBOAT1;HBA2;FBXL16;TIAM1;RTN4RL1;GKAP1;RRAGD;ANKRD18A;FGFR3;NGEF;RAB9B
SNF5_DN.V1_DN	0.0147755	-1.1906	CHODL;OTUD7A;MGST2;LOXL4;SLC1A6;FRZB;NIPAL2;PRKG2;SNCA;DSP;RFX3;ACYP2;ANK3;ESR1;EFNA3;TRAPPC6A;MYH3;SLCO3A1;STAR;DNAJA4;CDH10;RCAN2;CNTN1;PKP1;SIM2
IL2_UP.V1_DN	0.0232065	-1.21583	HDAC5;TTC23;ZNF571;ATP2C2;ARHGAP6;NUAK1;DEPTOR;P2RY4;TCEAL4;SESN1;PAK3;CD34;TGM3;MAP2K6;MAGI2;IL18;WDR52;ISL1;PBX1;LRP2BP;LRRC37A;TG;CLEC2B;TNNT3;PDCD4;CCDC64;CLDN16;ACPP
TGFB_UP.V1_DN	0.00158534	-1.61464	TUFT1;CITED2;ZNF292;FAM13A;GATA3;TM7SF3;C14ORF93;NUDT6;NPAS1;GNAI1;IFT74;SH3TC2;HSF2;KIAA1467;PLXNA2;MLYCD;RAI2;TBC1D22B;SYBU;VAV3;RNF43;OSR2;PLA2G12A;PTCH1;MITF;ISL1;CLEC2B;BCL6;PRR15L;ZFP64;LGR4;ZNF652
MEK_UP.V1_DN	0.000559704	-1.76152	FTO;TOP2B;INSIG2;RHOBTB3;BAZ2B;SSFA2;GOLGA4;ABLIM1;ZNF84;MYB;KIAA1324;LRIG1;JAK2;CBR4;SGCG;MSMB;RNF43;EGR3;AUTS2;ZNF140;RALGAPA1;NPY1R;ALG13;ELOVL6;PCP4;KIAA1598;DLC1;BCL2;UBA3;PDCD4;PGR;SMPDL3A;ZNF652;GOLGA8A
KRAS.PROSTATE_UP.V1_DN	0.000104633	-1.81683	EPHB6;CNTFR;YBX2;PPP1R9A;GRM2;SCEL;ARL17A;C5;GPNMB;CA5B;TTC21B;NTF3;ITGB7;NOS1;MLYCD;RGS6;TFAP2B;LHCGR;EGF;ZBTB16;EPHX2;COBL;C1ORF68;HBA2;SOX10;SMO;CRY2;MAGIX;ZNF750
