# Supplementary material for: A comprehensive analysis of coding and non-coding transcriptomic changes in cutaneous squamous cell carcinoma
Source: Sci Rep. 2020 Feb 27;10:3637. doi: 10.1038/s41598-020-59660-6 (PMC7046790; doi:10.1038/s41598-020-59660-6)
Supplement: Supplementary file 8 — S4A. [file 41598_2020_59660_MOESM8_ESM.xlsx]

## Sheet: Sheet1
Supplementary table S4A: MetaCore TF enrichment
Object name	Genes	P-value	Z-score
FOXP3	2648	0	47.55
ETS1	2481	0	47.28
Oct-3/4	1664	0	39.09
E2F1	1650	0	38.02
SOX2	1446	0	36.77
TCF8	1060	0	36.17
CREB1	1627	0	35.95
c-Myc	1173	0	34.06
GABP alpha	1595	0	33.81
NANOG	1194	0	33.57
SP1	745	0	33.15
GATA-2	957	0	32.03
ESR1	800	0	31.44
RelA (p65 NF-kB subunit)	734	0	31.28
GLIS3	905	0	30.93
TCF7L1 (TCF3)	933	0	29.2
p53	655	0	28.39
KLF4	799	0	27.87
STAT3	511	1.16e-118	26.91
TCF7 (TCF1)	790	1.58e-116	25.59
Androgen receptor	592	1.98e-111	25.56
GATA-3	543	2.04e-107	25.21
HNF4-alpha	852	8.58e-113	24.96
ZFX	797	6.01e-105	24.08
PU.1	309	1.51e-90	24.03
c-Jun	379	1.53e-91	23.71
GCR	376	4.24e-90	23.5
N-Myc	755	1.15e-99	23.47
p63	312	5.24e-82	22.61
TCF7L2 (TCF4)	411	5.73e-85	22.5
C/EBPbeta	313	4.44e-75	21.42
AML1 (RUNX1)	297	2.5e-72	21.05
E2F4	575	4.6e-79	20.97
LBP9	521	1.95e-77	20.88
HIF1A	339	1.08e-71	20.68
HNF3-beta	433	4.71e-74	20.64
VDR	299	1.2e-68	20.38
STAT1	243	9.8e-66	20.25
TAL1	272	2.73e-65	19.95
IRF1	151	9.26e-57	19.41
IRF8	182	6.92e-58	19.28
ERR2	373	8.18e-64	19.14
NF-kB1 (p50)	214	1.36e-57	18.91
IRF4	223	1.93e-57	18.81
SP3	234	2.49e-57	18.7
FOXM1	173	1.69e-51	18.03
Bcl-6	192	3.07e-52	18
CTCF	367	2.99e-57	17.97
ESR2	229	2.6e-53	17.92
ZNF263	332	9.47e-56	17.83
CUX1 (p110)	429	1.54e-57	17.81
c-Fos	189	9.83e-51	17.71
C/EBPalpha	219	5.68e-50	17.3
c-Rel (NF-kB subunit)	122	7.75e-44	16.9
STAT6	234	2.74e-48	16.84
AP-2A	200	4.03e-47	16.83
SRF	277	8.73e-48	16.5
NRF2	183	1.31e-43	16.18
JunD	152	2.92e-42	16.15
PR (nuclear)	174	7.02e-43	16.09
RelB (NF-kB subunit)	122	7.68e-40	15.92
TITF1	140	1.06e-40	15.91
RUNX2	160	5.62e-40	15.53
BMAL1	239	5.68e-42	15.45
AP-2C	174	8.93e-40	15.36
YY1	348	2.75e-42	15.09
STAT5A	128	5.4e-35	14.6
NF-AT2(NFATC1)	112	3.19e-34	14.59
Ikaros	112	3.19e-34	14.59
FKHR	192	1.33e-36	14.47
SMAD3	143	8.29e-35	14.4
BATF	62	1.79e-30	14.4
ZNF143	307	1.86e-38	14.39
JunB	92	7.58e-32	14.23
RUNX3	85	3.33e-31	14.16
EGR1	206	3.51e-35	14.05
FOXO3A	132	5.46e-33	14.03
EGR2 (Krox20)	90	3.05e-30	13.8
ATF-3	103	2.34e-30	13.64
T-bet	83	5.06e-29	13.55
WT1	118	1.24e-30	13.54
NF-AT1(NFATC2)	90	2.64e-29	13.52
RBP-J kappa (CBF1)	160	6.92e-32	13.51
FOXP2	109	1.37e-28	13.06
MEIS1	108	1.84e-28	13.04
HSF1	155	1.13e-29	12.96
CDX2	203	1.32e-29	12.67
PPAR-gamma	131	5.47e-28	12.67
TWIST1	134	7.28e-28	12.61
HOXA2	170	1.85e-28	12.53
Fra-1	72	4.5e-25	12.52
c-Myb	93	4.63e-26	12.51
HNF3-alpha	148	1.03e-27	12.47
EKLF1	93	1.11e-25	12.39
RXRA	132	1.81e-26	12.23
ESE3	62	1.69e-23	12.2
SOX9	117	1.18e-25	12.12
C/EBPdelta	91	5.65e-24	11.89
AHR	120	8.19e-25	11.85
LHX2	137	3.64e-25	11.82
