# Supplementary material for: A comprehensive analysis of coding and non-coding transcriptomic changes in cutaneous squamous cell carcinoma
Source: Sci Rep. 2020 Feb 27;10:3637. doi: 10.1038/s41598-020-59660-6 (PMC7046790; doi:10.1038/s41598-020-59660-6)
Supplement: Supplementary file 9 — S4B. [file 41598_2020_59660_MOESM9_ESM.xlsx]

## Sheet: Sheet1
Supplementary Table S4B: TFs differentially expressed in cSCC
TFs	Fold change
HMGA2	6.08135
HOXD10	5.47447
PAX5	4.24208
FOSB	3.52776
IRF1	3.17121
TBX2	3.00464
BATF	2.79244
IRF7	2.73084
FOXP3	2.61275
ELF3	2.52436
TBX5	2.48851
IRF8	2.45787
STAT1	2.45316
ATF3	2.45213
FOXF2	2.4076
STAT4	2.35545
RUNX1	2.34207
FOXM1	2.22144
GLIS3	2.20182
RUNX2	2.17513
HEY2	2.01045
SALL4	2.01034
BCL3	1.97033
HIF1A	1.96455
GFI1	1.93757
KLF7	1.91835
ERG	1.84161
FOS	1.76207
SOX7	1.75147
HIC1	1.7499
RELB	1.68895
E2F3	1.65942
MYC	1.63744
IRF4	1.63219
ZNF281	1.43605
EPAS1	1.37441
STAT2	1.33448
ELK3	1.24736
SPI1	1.18055
E2F7	1.15969
RFX5	1.15059
ELF4	1.12704
STAT3	1.10913
SOX4	1.10274
TCF7	1.0861
E2F4	1.0859
XBP1	1.08455
RUNX3	1.08101
SOX9	1.06106
FLI1	1.05495
LYL1	0.978401
ZBTB46	0.939256
CIC	0.896094
HHEX	0.895996
RELA	0.827627
ETS2	0.795271
LITAF	0.790245
USF1	0.784794
SRF	0.724729
SMAD3	0.711996
ELK1	0.64146
MTF1	0.598368
LRRFIP1	0.592474
AHR	0.587889
CITED2	-0.602262
NFAT5	-0.605546
SMAD5	-0.644035
NFIA	-0.655753
EGFR	-0.682004
BCL6	-0.692278
HSF2	-0.743179
PBX1	-0.760384
HSF4	-0.822464
MITF	-0.89412
RXRA	-0.905857
BACH2	-0.913154
RFX3	-0.931258
ETV3	-0.947202
TAF7L	-0.996237
STOX1	-1.01088
SOX10	-1.02491
PAX3	-1.04524
GRHL2	-1.0484
MEIS1	-1.05574
KLF4	-1.06936
RARG	-1.0715
RFX2	-1.08669
MEF2A	-1.18239
ZNF750	-1.2036
DBP	-1.40674
KLF5	-1.52602
HOXA3	-1.52952
NFIX	-1.54234
DLX3	-1.56097
NFIB	-1.63762
HOXA10	-1.73904
EGR3	-1.76291
KLF8	-1.81817
FOXP2	-2.06744
AR	-2.18843
HAND2	-2.43056
GATA3	-2.85086
SOX6	-3.01271
SIM2	-3.01385
SOX5	-3.84233
