# Supplementary material for: A comprehensive analysis of coding and non-coding transcriptomic changes in cutaneous squamous cell carcinoma
Source: Sci Rep. 2020 Feb 27;10:3637. doi: 10.1038/s41598-020-59660-6 (PMC7046790; doi:10.1038/s41598-020-59660-6)
Supplement: Supplementary file 10 — S5. [file 41598_2020_59660_MOESM10_ESM.xlsx]

## Sheet: Sheet1
Supplementary Table S5:Nanostring Pobe sequence
gene_name	Target Sequence
MMP1	ACACCTCTGACATTCACCAAGGTCTCTGAGGGTCAAGCAGACATCATGATATCTTTTGTCAGGGGAGATCATCGGGACAACTCTCCTTTTGATGGACCTG
IFNGR2	TTTGTTATTATGTCCATTACTGGGAAAAAGGAGGAATCCAACAGGTCAAAGGCCCTTTCAGAAGCAACTCCATTTCATTGGATAACTTAAAACCCTCCAG
NOTCH2	CTCTTTTGTTGTTGAAAAATGGGGCCAACCGAGACATGCAGGACAACAAGGAAGAGACACCTCTGTTTCTTGCTGCCCGGGAGGGGAGCTATGAAGCAGC
MIR31HG	CCTCCCAGCCTCCTGTTATTGGCTAAGGCCATTTTGTGACTACACTGCAGGTAGAGATGGATTCCTGGAAATACCTCCTCAAGGCCAGTGTAGAGCCCTC
SNHG3	GATTCCAAGTAACTCTTATTTGGAGAGAAGACGATCTGCACTTCGCATTTTGGCATTGACATTTAATTTTAGGGTCCTTTATATAGAAGGGAGAGTAGGT
SCEL-AS1	ATTCCTAATGAGGTAAAAAAGCTAACCTGAATAAAAAGAGCTCCATCAAGATATGAAGGGGAACTGGGAGATCATCTAGGTCATATCCTTCATTTTATGG
CDR1_circRNA	AGTGTGCTGATCTTCTGACATTCAGGTCTTCCAGTGTCTGCAATATCCAGGGTTTCCGATGGCACCTGTGTCAAGGTCTTCCAACAACTCCGGGTCTTCC
IFFO2_circRNA	CGATGTCGCACAGCAGCGGAACTCAGAAGACGTGTCCAAGATCTTCCAGGGCAGCACAGGAGGCTGATGCCATCCAGGAGGAGATGAATGAGAAGATCGA
TNFRSF21_circRNA	GACTCCAACCCAGAACCGGGAGAAATGGATCTACTACTGCAATGGCCATGCTTGGATTCCTTAGCACCACCACAGCTCAGCCAGAACAGAAGGCCTCGAA
