# Supplementary material for: A comprehensive analysis of coding and non-coding transcriptomic changes in cutaneous squamous cell carcinoma
Source: Sci Rep. 2020 Feb 27;10:3637. doi: 10.1038/s41598-020-59660-6 (PMC7046790; doi:10.1038/s41598-020-59660-6)
Supplement: Supplementary file 11 — S6. [file 41598_2020_59660_MOESM11_ESM.xlsx]

## Sheet: Sheet1
Supplementary Table S6: Differentially expressed lncRNAs
gene_name	logFC	FDR
RP11-493L12.5	7.19749	4.05e-16
MMP12	7.06484	7.21e-10
RP5-884M6.1	7.0285	2.67e-06
RP11-85M11.2	6.82304	6.04e-08
RP11-701P16.5	6.80754	5.96e-10
RP11-408H20.1	6.58035	1.6e-09
LINC00707	6.57784	2.74e-16
RP11-554I8.2	6.28378	7.1e-11
CTB-33O18.1	6.09975	3.02e-07
AC004870.4	6.08296	9.87e-05
RP11-297P16.3	6.06323	0.000147389
MYO16-AS1	5.93314	3.95e-06
RP11-430H10.2	5.80409	7.36e-14
AC112721.2	5.78204	1.11e-08
RP11-384F7.1	5.63167	1.31e-05
NEFL	5.5719	8.7e-11
MIR31HG	5.37511	4.43e-06
RP11-430H10.3	5.37429	1.09e-06
AC145110.1	5.22804	2.76e-25
RP11-291B21.2	5.2018	6.45e-07
RP11-742B18.1	5.09072	9.97e-05
RP11-154H12.3	4.96181	4.3e-11
CTA-392E5.1	4.88175	0.00111549
RP11-152P17.2	4.88153	1.2e-09
AC093850.2	4.81965	0.000291008
AC109826.1	4.75365	4.08e-08
RP11-400N13.3	4.68813	1.32e-07
AC009478.1	4.67092	0.00273084
LINC00491	4.6685	2.85e-05
RP11-145A3.1	4.63066	9.6e-12
RP11-445O3.2	4.4703	0.00210965
CASC9	4.44684	0.000739003
LINC00944	4.35551	9.45e-06
AC104777.2	4.27444	0.00118497
RP11-25L3.3	4.11904	1.82e-07
CTA-384D8.35	4.09134	1.28e-11
AC010084.1	4.08941	0.00792788
AC069363.1	4.07578	3.42e-05
CTD-2357A8.3	4.06171	9.18e-06
RP11-625I7.1	3.9938	8.4e-08
RP1-272J12.1	3.97286	8.8e-07
RP11-184E9.1	3.96949	0.00196114
RP11-416O18.1	3.93112	4.02e-06
AC002331.1	3.91405	1.57e-05
RP11-132A1.4	3.90346	4.23e-09
RP11-366M4.3	3.8738	1.71e-05
IFNG-AS1	3.85568	1e-05
RP11-265P11.1	3.78265	8.24e-06
RP11-94L15.2	3.77749	1.42e-06
RP11-493L12.3	3.77141	5.93e-09
AP000330.8	3.7415	7e-05
RP4-529N6.2	3.69351	1.26e-05
FAM225A	3.66851	1.92e-10
RP5-1031D4.2	3.62629	2.64e-07
AC006372.5	3.61966	8.33e-05
FAM225B	3.60603	4.97e-12
RNF144A-AS1	3.55677	1.12e-10
CTC-782O7.1	3.50794	1.05e-05
RP11-608O21.1	3.46467	0.000651254
LINC00996	3.46098	8.02e-06
RP11-600K15.1	3.44886	0.00107575
RP11-657O9.1	3.43587	0.00489469
RP11-15K3.1	3.38586	1.15e-09
CTD-2023M8.1	3.35738	2.25e-07
CTD-2509G16.5	3.34215	0.000417112
RP11-689B22.2	3.34004	0.00274933
AC004014.3	3.32889	6.25e-06
SNAP25-AS1	3.31998	3.03e-05
RP11-191N8.2	3.30534	0.00143125
RP11-21J7.1	3.28774	5.82e-09
RP11-527N22.2	3.27608	1.91e-06
LINC00355	3.26382	0.000357218
LINC00941	3.21965	4.11e-06
RP11-556E13.1	3.21807	1.49e-08
RP11-861A13.4	3.21366	1.41e-06
RP5-1028K7.2	3.20802	7.37e-05
SNHG3	3.1988	8.85e-05
AC108142.1	3.18421	2.19e-06
RP3-359N14.2	3.18333	0.000493552
AC013463.2	3.17488	0.00131296
RP11-417E7.1	3.09989	4.52e-05
RP11-328K4.1	3.09411	0.00154209
RP11-815M8.1	3.07398	5.58e-05
PRKCQ-AS1	3.04199	1.18e-10
AC012363.4	3.02176	1.17e-08
RP11-563P16.1	3.0123	1.13e-08
RP11-340B18.1	3.00578	0.000182636
AC017002.1	2.97327	3.57e-12
CTD-2314B22.3	2.96964	0.00057391
AP000233.4	2.96864	0.000482322
RP11-863P13.3	2.9523	2.41e-06
RP1-209A6.1	2.95065	0.0157347
MIR503HG	2.9413	0.000580194
RP11-576I22.2	2.93259	2.4e-12
RP11-37C7.1	2.92688	4.01e-10
AC079613.1	2.90911	0.00230811
AC092580.4	2.89445	1.38e-05
RP5-1112F19.2	2.86469	0.000249269
LINC00392	2.86365	0.044841
MIAT	2.84345	3.2e-07
RP11-24F11.2	2.82929	5.14e-06
RP1-272L16.1	2.82882	1.72e-06
AL589743.1	2.82534	0.000874697
RP11-290F20.1	2.82514	0.000124301
PCED1B-AS1	2.79493	4.84e-07
RP11-284N8.3	2.78159	0.00039125
RP13-297E16.4	2.77329	0.000333583
CTD-2555C10.3	2.76573	0.000412232
LINC00704	2.76375	9.27e-06
RP11-109J4.1	2.7627	3.33e-07
LINC01021	2.74554	0.0293024
MIR4435-1HG	2.73737	2.97e-13
RP11-553L6.2	2.71865	0.00118414
AC144450.1	2.69111	0.000758868
LUCAT1	2.68475	4.84e-09
RP5-1198O20.4	2.6719	0.000154901
LINC01146	2.6515	2.28e-07
RP11-542B15.1	2.65077	3.01e-05
NPSR1-AS1	2.64643	0.0061698
RP11-493L12.4	2.61955	1.87e-08
RP1-90G24.10	2.61338	0.00402358
LINC00861	2.61142	5.24e-05
RP4-794H19.4	2.59681	1.29e-05
RP11-24J23.2	2.58944	0.0059284
AC018359.1	2.56435	0.0056942
LINC00152	2.56239	1.21e-12
RP11-526A4.1	2.54323	0.00386404
RP11-397A16.1	2.52482	0.0192181
RP11-502M1.2	2.49874	0.000960905
CHRM3-AS2	2.48986	2.25e-07
RP11-32K4.1	2.47942	0.00691856
LINC00925	2.44784	0.00295888
RP11-8L2.1	2.4294	0.0204654
RP11-16E12.2	2.42148	0.0609908
RP11-897M7.1	2.42061	0.00185234
U82695.10	2.40672	3.31e-06
LINC00589	2.40611	5.51e-09
hsa-mir-490	2.40289	0.0112434
PVT1	2.39946	6.34e-14
UHRF1	2.37963	6.19e-09
RP11-588K22.2	2.3737	4.64e-06
RP11-150O12.1	2.36356	8.06e-08
CTB-91J4.1	2.34778	0.00273883
LINC00313	2.3247	0.000570286
CTD-2341M24.1	2.28101	2.84e-07
AC069277.2	2.27703	0.0170347
AC091969.1	2.26098	0.00172254
AC007682.1	2.25747	0.0202288
RP11-161I6.2	2.23563	0.034782
AC006372.4	2.22309	0.00224017
RP3-522D1.1	2.22208	0.00135074
RP11-649A16.1	2.20431	0.0379689
RP11-436D23.1	2.19199	0.0151473
RP11-509E16.1	2.18728	0.0013447
RP11-223C24.1	2.18262	0.000292982
LINC00299	2.15464	5.06e-06
AP000705.7	2.14138	0.0580473
RP4-723E3.1	2.1271	0.000675976
OTX2-AS1	2.09654	0.0294852
RP11-453F18__B.1	2.09609	0.000444454
KB-1732A1.1	2.07859	3.97e-05
RP11-557H15.3	2.04299	0.000327922
AC079135.1	2.01893	0.00257903
AP000688.8	2.01326	0.0159177
MIR181A1HG	1.98798	2.74e-11
RP11-145G20.1	1.98024	0.00153065
CTD-2231H16.1	1.97575	0.000577921
AC017060.1	1.93888	0.00339122
ERICH1-AS1	1.92523	6.56e-06
RP5-964N17.1	1.91667	0.046823
RP5-1091N2.9	1.91535	0.00255638
RP11-789C2.1	1.9058	0.043666
RP11-390E23.3	1.89849	0.0010761
RP11-290F5.1	1.89845	0.00439219
VPS9D1-AS1	1.89322	0.00431891
RP11-680H20.2	1.87725	0.0547724
RP11-38J22.6	1.87424	0.0202702
RP11-115J23.1	1.86947	0.0025036
LINC01010	1.85968	3.79e-06
RP11-767I20.1	1.84647	0.0139902
RP11-81H14.2	1.84496	0.00674375
CTB-57H20.1	1.81594	0.0246492
RP11-125O18.1	1.81282	0.00595927
AC009502.4	1.81044	0.00245216
RP11-290F20.3	1.81038	0.0002513
RP11-348F1.3	1.78992	0.00571451
RP11-408H1.3	1.78069	0.00412697
AP000695.4	1.78004	0.000873772
RP11-147N17.1	1.77696	0.0157399
CTC-535M15.2	1.77502	0.0450127
RP11-54A9.1	1.75769	0.00132073
LINC00519	1.74197	0.00993566
RP11-221N13.3	1.71057	0.0133615
RP11-545E17.3	1.70418	0.000432369
AC147651.4	1.69596	0.00348405
RP4-660H19.1	1.69017	0.0947814
RP11-424D14.1	1.69006	0.043206
LINC00319	1.68646	0.0391946
RP11-523L20.2	1.67654	3.46e-07
RP11-260O18.1	1.65982	0.0832717
CTB-178M22.1	1.64652	0.00076188
RP11-317N12.1	1.64345	0.0385618
RP11-389C8.2	1.64123	0.00689843
RP11-108K3.1	1.63453	0.00300413
LINC00698	1.6094	0.0461666
CASC15	1.60233	0.0123667
CTB-111H14.1	1.60129	0.00284212
AC022816.2	1.60033	0.0117418
AC012501.2	1.58126	0.0155501
CTD-2020K17.1	1.5792	0.000516652
TTTY14	1.57223	0.00807062
RP11-1M18.1	1.55506	0.00367874
RP11-624M8.1	1.54806	0.0421879
RP11-770E5.1	1.5409	2.95e-05
RP11-72L22.1	1.53708	0.0909444
RP11-893F2.9	1.53417	0.000299039
RP11-1084E5.1	1.52426	0.0230214
AC007796.1	1.49843	0.00134045
RP11-380P13.1	1.49732	0.0561731
RP4-773N10.6	1.49504	0.00136133
RP11-281P23.2	1.49179	0.00131432
RP11-99E15.2	1.47768	0.00263138
RP11-624C23.1	1.45309	0.000904678
RP11-46D6.1	1.43985	0.000178925
LINC00426	1.43577	0.00613524
AC017048.3	1.42807	3.04e-05
RP11-11N9.4	1.42793	0.00567254
RP11-80H8.4	1.42555	0.00450311
LINC01139	1.42228	0.0947765
CTD-2113L7.1	1.42068	0.0184319
RP11-456K23.1	1.41288	0.00709019
RP1-228H13.5	1.40591	0.000177652
AC009236.1	1.40485	0.0460218
RP11-4O1.2	1.40287	7.85e-05
LINC01090	1.39179	0.0874588
RP11-42I10.1	1.3882	0.001018
CTD-2506J14.1	1.38636	0.00867837
RP3-477O4.14	1.37517	0.00174826
CTD-2277K2.1	1.37217	0.0269444
RP11-281A20.2	1.35874	0.0178047
AC008697.1	1.34902	0.00108831
AC061992.2	1.34714	0.00440959
RP13-143G15.4	1.33963	0.0334426
RP11-839D17.3	1.33894	0.00682272
AF064858.6	1.31418	0.00951935
AC021188.4	1.31093	0.0034051
RP11-588H23.3	1.29793	0.017019
SNHG15	1.29574	0.000285689
RP3-323P13.2	1.2832	0.0836706
C1RL-AS1	1.28314	3.18e-05
RP11-120C12.3	1.27324	0.07328
RP11-406D1.2	1.27238	0.00294222
AC092415.1	1.26761	0.0633449
CTA-126B4.7	1.26661	0.0257424
RP11-802E16.3	1.25318	0.00214639
RP11-112H10.4	1.249	0.000246679
RP11-290F20.2	1.23254	0.0262994
RP3-395M20.8	1.22513	0.0101237
ZBTB20-AS1	1.22086	0.0548654
RP11-813I20.2	1.21882	0.00378893
RN7SL1	1.20646	1.36e-08
MIR22HG	1.20372	3.01e-08
TERC	1.18757	0.0521417
RN7SL373P	1.18432	4.42e-09
RP11-768F21.1	1.18321	0.0113724
AP000476.1	1.17587	0.00434553
RNU12	1.17575	0.00518659
PRMT5-AS1	1.16763	0.0655998
RP11-554D13.1	1.16026	0.0257962
SNORD3C	1.15326	0.00106433
SNORD3A	1.14791	3.59e-07
RP11-420G6.4	1.14287	0.0158939
A1BG-AS1	1.12444	0.0100576
HM13-AS1	1.12061	0.0262073
RN7SL5P	1.12056	2.11e-07
RP11-360F5.3	1.12024	0.00502138
RP11-1348G14.4	1.11507	0.00233842
DIAPH2-AS1	1.10909	0.0186247
RP11-328M4.2	1.10288	0.0670562
MIR146A	1.09677	0.000661102
RP3-510D11.1	1.09052	0.0652554
RP11-229C3.2	1.0895	0.00354376
RP11-262H14.1	1.08923	0.00360178
RP11-353N4.4	1.08415	0.0118023
RP11-563D10.1	1.08145	0.0904437
RP1-149A16.12	1.08084	0.0214462
CASC17	1.07189	0.0631136
RP11-20B7.1	1.05991	0.0605863
RP11-61I13.3	1.05733	0.0604629
RP11-398G24.2	1.05429	0.0393883
CTC-575N7.1	1.03384	0.0289468
IGFBP7-AS1	1.02836	0.0299146
MIR29B1	1.00625	0.00515935
RP11-403I13.8	0.989974	0.00242725
LINC00116	0.982342	0.0135114
CCDC26	0.982159	0.0397881
CALML3-AS1	0.979456	0.019052
RP11-508N12.2	0.978694	0.0385372
C11orf95	0.971722	0.000173276
HOXD-AS2	0.96852	0.00262355
RP11-472N13.3	0.966095	0.0554497
JHDM1D-AS1	0.965389	0.000912708
HOXA-AS2	0.962729	0.0799831
CTB-151G24.1	0.954286	0.0159068
RP11-353N4.5	0.949898	0.00916637
CTC-301O7.4	0.944157	0.0522826
DIO2-AS1	0.941076	0.0828902
RP11-308N19.1	0.936214	0.0419031
HIF1A-AS2	0.930327	0.00532155
AC013271.3	0.92871	0.0475607
CTB-171A8.1	0.920926	0.00714544
SNHG12	0.920903	0.0302693
RP11-469M7.1	0.914429	0.00676371
CTD-2319I12.4	0.91232	0.0340112
TNRC6C-AS1	0.909242	0.0238906
RP4-676J13.2	0.899234	0.00130605
BZRAP1-AS1	0.896478	0.00672034
RP11-800A3.4	0.895868	0.0279823
SNHG16	0.895072	2.35e-06
RP11-809N8.4	0.893378	0.00218842
RP11-280K24.4	0.884501	0.089837
DLGAP1-AS1	0.883247	0.00507292
SNAI3-AS1	0.882946	0.0655256
AF131217.1	0.881331	0.0536927
LINC00987	0.873823	0.0930774
AC019117.2	0.860447	0.0936311
RP11-567J20.1	0.860104	0.0731545
RMRP	0.853033	0.0213058
CTC-205M6.5	0.848753	0.00909128
RPPH1	0.84662	0.000683664
GAS6-AS1	0.841893	0.0789485
VIM-AS1	0.840694	0.0366131
RP11-244O19.1	0.832627	0.0766409
TMPO-AS1	0.831374	0.0897917
RP11-400K9.4	0.829325	0.036022
RP11-473M20.7	0.826446	0.0445761
AC011288.2	0.822537	0.0496298
POT1-AS1	0.813966	0.0971423
NOP14-AS1	0.81206	0.00203922
LINC00649	0.800332	0.0334643
LINC00094	0.796609	0.00570414
LINC00984	0.784454	0.0100032
RP11-277P12.20	0.781237	0.0558272
RP11-1080G15.1	0.77847	0.055826
PINK1-AS	0.77146	0.000485658
RP11-699L21.1	0.758213	0.0491895
AC092835.2	0.753873	0.0702757
UBXN8	0.751223	0.00994023
RP11-309G3.3	0.748363	0.0206048
LINC00106	0.746053	0.0577722
CTD-2015H6.3	0.745878	0.0730656
MAP3K14-AS1	0.744665	0.0796756
RN7SL510P	0.732409	0.000570365
ZFAS1	0.725448	0.00207682
AF127936.7	0.713276	0.0343032
RP11-750H9.5	0.707403	0.0426413
RP11-488C13.5	0.705479	0.0099784
NR2F1-AS1	0.683887	0.0831204
RP11-6I2.3	0.683153	0.0899975
RP11-705C15.3	0.653509	0.0140743
RP11-430B1.2	0.649324	0.0766123
SNHG17	0.647939	0.0124995
LINC00310	0.597174	0.00735184
RP11-58E21.3	0.58858	0.036944
PTOV1-AS1	-0.579328	0.0967917
AC137934.1	-0.580377	0.0846017
RP11-3D4.2	-0.583252	0.0355659
RP11-345P4.10	-0.583566	0.0249643
ZRANB2-AS2	-0.584825	0.0253899
EPB41L4A-AS1	-0.586405	0.00753799
ILF3-AS1	-0.589842	0.0184436
CTC-462L7.1	-0.590254	0.0359991
GUSBP11	-0.591882	0.0772641
ERVK13-1	-0.592487	0.0034051
ZNRD1-AS1	-0.601096	0.000769067
USP3-AS1	-0.601466	0.0363674
CKMT2-AS1	-0.608965	0.00931117
CTB-113P19.4	-0.609001	0.0935581
SPTY2D1-AS1	-0.610033	0.0388547
TMLHE-AS1	-0.616159	0.0454307
RBFADN	-0.616406	0.00140484
CTA-211A9.5	-0.622376	0.00173249
AC096772.6	-0.625441	0.0216963
RAB30-AS1	-0.626254	0.01322
TPT1-AS1	-0.633019	0.00260172
IQCH-AS1	-0.634543	0.00364152
RP5-894A10.2	-0.635267	0.0184837
LINC01004	-0.638951	0.000582201
SDCBP2-AS1	-0.640946	0.0275228
CTC-471J1.8	-0.642553	0.0379055
LINC00969	-0.642887	0.0377795
RP11-20I20.2	-0.646402	0.080578
AP001628.6	-0.652665	0.07549
LINC00863	-0.6552	0.0115096
RP11-258F22.1	-0.658552	0.0724653
RP11-692D12.1	-0.659885	0.0142074
LINC00571	-0.674926	0.0245306
RP11-698N11.4	-0.676305	0.020531
ZRANB2-AS1	-0.677757	0.07328
PCOLCE-AS1	-0.680347	0.0682181
RP11-274B21.10	-0.68071	0.0998939
AC092295.7	-0.683523	0.0492971
RP11-552M11.8	-0.683786	0.0751542
ARL5B-AS1	-0.684507	0.00170274
RP11-266L9.5	-0.684778	0.0905664
AC144831.1	-0.685842	0.0841776
RP11-253I19.3	-0.691993	0.0175294
RP11-509J21.3	-0.694648	0.0366689
RP11-452L6.1	-0.695029	0.00253308
RP11-34P13.7	-0.695522	0.0690054
CTD-2288F12.1	-0.698137	0.0727666
AB015752.3	-0.699635	0.0252516
RP5-837J1.2	-0.700027	0.000631139
RP11-279F6.1	-0.702241	0.0932531
AC005562.1	-0.706816	0.0480774
RP11-428C19.4	-0.710456	0.0672452
RP11-27K13.3	-0.713794	0.0485748
CTC-559E9.6	-0.71587	0.00112055
RP11-218M22.1	-0.724134	0.00704501
RP4-678D15.1	-0.726781	0.0728111
RP1-266L20.4	-0.728492	0.0701539
RP11-692P14.1	-0.729246	0.0155474
AC074391.1	-0.730625	0.0899045
RP11-262H14.4	-0.73155	0.00728628
TMEM161B-AS1	-0.732514	4.37e-05
LINC00910	-0.733982	0.0154314
LINC00630	-0.733996	0.00296221
LMCD1-AS1	-0.734471	0.0410508
AC093382.1	-0.737664	0.0511682
PART1	-0.742215	0.0650074
KB-1047C11.2	-0.744789	0.0684602
MYCBP2-AS1	-0.745838	0.0549689
RP11-247L20.4	-0.745971	0.0381963
LINC00959	-0.747007	0.0165612
RP11-722E23.2	-0.748441	0.0363045
LINC00672	-0.754639	0.0551868
STX18-AS1	-0.757343	9.23e-05
EIF3J-AS1	-0.758707	0.00150285
LINC00667	-0.759327	0.00614682
WDFY3-AS2	-0.759498	0.0108804
RP11-204M4.2	-0.766951	0.0150984
RP11-242O24.3	-0.770079	0.0216967
RP11-834C11.4	-0.774405	0.0378606
RP11-370I10.6	-0.774472	0.0165224
RP11-182I10.3	-0.778908	0.0599136
RP5-1112D6.7	-0.780176	0.00903043
RP11-259O2.1	-0.780908	0.0703662
RP11-65M17.3	-0.781634	0.035094
RP11-120D5.1	-0.781952	0.00457068
RP4-769N13.7	-0.782606	0.0997307
RP11-18I14.10	-0.787019	0.0101911
RP11-10O17.3	-0.797494	0.00981226
TTC28-AS1	-0.799928	0.00232547
COX10-AS1	-0.800603	0.000302688
AC020594.5	-0.800992	0.00272945
CTC-523E23.11	-0.801804	0.0467936
RP11-357C3.3	-0.807835	0.00965268
FAM66B	-0.808342	0.0592645
RP11-545I5.3	-0.809074	0.000321782
TRAF3IP2-AS1	-0.809413	0.00109214
RP11-341G5.1	-0.813755	0.0884347
RP11-403I13.4	-0.814669	0.0804495
AC106053.1	-0.815703	0.0516604
RP11-708B6.2	-0.816532	0.0500648
RP11-67C2.2	-0.822446	0.00446741
BHLHE40-AS1	-0.823187	0.00724137
RP11-774O3.3	-0.830723	0.0884736
LINC00173	-0.830936	0.083992
LINC01032	-0.831901	0.00383189
AC019117.1	-0.835328	0.0544081
NDUFA6-AS1	-0.841151	0.00222998
LINC00596	-0.84337	0.00948274
RP11-96H19.1	-0.850451	0.00952677
RP11-246A10.1	-0.850636	0.096254
RP11-567M16.3	-0.853175	0.00161938
PXN-AS1	-0.854164	0.00728253
LL22NC03-2H8.5	-0.855848	0.0599216
RP11-524F11.2	-0.857793	0.00795561
CTC-559E9.4	-0.859632	0.00637304
ZMIZ1-AS1	-0.861689	0.00462751
RP11-509J21.1	-0.867271	8.61e-06
UFL1-AS1	-0.873295	0.000458536
CD27-AS1	-0.879687	0.00450409
RP11-1055B8.3	-0.880828	0.0576649
RP11-114F10.2	-0.881041	0.0882426
SBF2-AS1	-0.881499	0.000546638
RP11-689P11.2	-0.88202	0.0446817
RP11-391M1.4	-0.882675	0.022571
AC105760.2	-0.886072	0.00105952
RP11-819C21.1	-0.88797	0.00311512
RP11-504P24.4	-0.888559	0.000532141
GABPB1-AS1	-0.891617	0.00131906
RP11-166O4.5	-0.892637	0.010624
RP11-417J8.3	-0.893856	0.0909031
RP13-188A5.1	-0.896166	0.000615317
ENTPD1-AS1	-0.896614	1.04e-07
RP1-111C20.4	-0.896739	8.02e-05
RP11-461O7.1	-0.900159	0.0526543
RP11-100L22.2	-0.90113	0.0128071
AC017074.2	-0.901206	0.0144299
LINC00840	-0.907232	0.0603651
RP4-769N13.6	-0.911671	0.00175198
KB-1930G5.4	-0.913035	0.046277
RP11-46C24.7	-0.916129	0.00335995
RP11-646E18.4	-0.927407	0.0829494
RP11-114G22.1	-0.930412	0.0522978
OR2A1-AS1	-0.93408	9.3e-05
RP11-434D9.1	-0.934353	0.0819384
AC026188.1	-0.934525	0.0261164
FAM85A	-0.937523	0.0245321
RP11-88I18.2	-0.937703	0.000700399
RP11-119F19.2	-0.944326	0.00140568
AC009499.1	-0.94436	0.04066
RP11-932O9.7	-0.947092	0.00176197
AC074363.1	-0.947763	0.0301278
RP11-340F14.5	-0.948346	0.00135109
RP11-363E7.4	-0.949135	0.0341394
ZNF718	-0.950858	2e-05
RP11-53O19.3	-0.951756	0.000157136
RP11-356J5.12	-0.95184	1.22e-05
RP11-634B7.4	-0.952371	0.0394236
SNHG14	-0.954783	0.00590864
LINC00393	-0.957728	0.0315285
AC007566.10	-0.960782	6.06e-06
RP11-326I11.4	-0.967655	0.00168202
A2ML1-AS2	-0.967656	0.030521
SEMA3B	-0.969194	0.0604488
7SK	-0.97908	0.098628
RP11-354A14.1	-0.982389	0.0478486
RP11-121M22.1	-0.99337	0.0318711
FAM66E	-0.995474	0.016487
RP13-735L24.1	-0.999961	0.00253145
SH3BP5-AS1	-1.00008	5.82e-05
RP11-304F15.3	-1.00309	0.0004113
AC026150.8	-1.00772	0.00120786
RP11-261C10.2	-1.01223	0.00551207
SAP30L-AS1	-1.01229	6.53e-08
RAP2C-AS1	-1.01254	2.77e-08
RP11-932O9.9	-1.01515	0.0013839
ZNF667-AS1	-1.01548	0.0710997
RP11-102L12.2	-1.02814	0.00277552
ATP1A1OS	-1.03041	0.000107282
DLX6-AS1	-1.03257	0.00052429
CTD-2313N18.5	-1.033	0.00052645
PVRL3-AS1	-1.03367	0.0599089
AC016735.2	-1.03893	0.0385625
PRC1-AS1	-1.04449	0.000498258
RAD51-AS1	-1.0462	4.92e-07
RNF139-AS1	-1.04894	1.48e-05
RP11-403B2.7	-1.05213	0.051655
SOX9-AS1	-1.05457	0.00349018
MAMDC2-AS1	-1.05599	0.0131185
RP11-525K10.3	-1.06138	0.000954557
LINC00504	-1.06158	1.17e-05
DNMBP-AS1	-1.06176	0.0193202
RP11-124N2.1	-1.0621	0.000832924
LINC00899	-1.06964	0.00192128
RP1-167A14.2	-1.07269	3.61e-09
RP11-468H14.2	-1.07626	0.0204976
SOX2-OT	-1.07998	0.000140122
RP11-690G19.3	-1.08038	0.000233041
AC073283.4	-1.08202	0.00354148
AC138035.1	-1.08632	0.0171906
RP11-130F10.1	-1.08645	0.0184034
RP11-395I6.3	-1.09087	0.00476986
LINC00475	-1.09378	0.031891
FAM13A-AS1	-1.09682	9.45e-06
RP11-308D16.4	-1.10138	0.0004521
RP11-798K3.4	-1.10456	0.0520447
RP11-981G7.1	-1.10899	0.00023542
C9orf106	-1.10948	0.0050623
RP4-739H11.3	-1.11237	0.000265329
RP11-333E1.1	-1.11252	9.51e-05
FAM66A	-1.11273	0.00401048
FAM85B	-1.11555	0.000823876
CTC-513N18.7	-1.11801	0.0850176
CTD-2026D20.2	-1.11844	0.000379497
LINC00302	-1.12204	0.087328
RP11-53I6.2	-1.12453	0.0108859
RP11-379B8.1	-1.1306	0.00280998
AC074138.3	-1.13342	0.0144374
RP11-435B5.4	-1.13676	0.00306198
CTD-3018O17.3	-1.13755	0.00564646
RP11-834C11.3	-1.13788	0.0124964
AC084219.4	-1.14528	0.0259941
RP11-250B2.5	-1.14749	0.0505646
RP11-32B5.7	-1.14984	0.0117946
RP11-457M11.5	-1.15147	0.00768454
RP11-382A18.2	-1.15817	0.000821796
WEE2-AS1	-1.16198	0.000834241
C1orf132	-1.16233	1.45e-11
LINC00342	-1.16247	5.31e-06
ZBED5-AS1	-1.16443	8.58e-07
RP11-927P21.1	-1.16904	0.0470532
RP11-307E17.8	-1.17023	5.71e-07
RP11-963H4.3	-1.17131	0.0329768
LINC00894	-1.17287	0.000102214
RP11-669M16.1	-1.17402	0.0723222
RP11-119D9.1	-1.18147	0.00948872
RP11-981G7.6	-1.18336	0.00887451
GNG12-AS1	-1.18931	0.00010305
CTD-2245F17.3	-1.19176	0.017532
BRWD1-AS1	-1.19382	0.00179613
CTC-448D22.1	-1.19457	0.0119779
CTB-118N6.3	-1.19508	3.85e-08
LINC00842	-1.19941	1.32e-05
RP11-15A1.2	-1.20555	0.0113883
RP11-1081L13.4	-1.21442	0.0260905
RP11-446H18.5	-1.22186	0.0275631
CTD-2516F10.2	-1.22396	3.63e-05
MRVI1-AS1	-1.22471	1.6e-07
CTD-3193K9.3	-1.22638	0.000115506
LINC01158	-1.22918	0.0673284
AC092594.1	-1.23169	1.21e-08
AC105760.3	-1.23171	0.00185502
LINC00266-3	-1.23475	0.00430271
MANEA-AS1	-1.23503	0.000550742
RP11-981G7.2	-1.23649	0.00024382
RP11-17A1.3	-1.23706	0.00249103
RP11-527H14.2	-1.24056	0.00647376
SNRK-AS1	-1.24174	0.000946882
RP11-111F5.3	-1.24612	0.0210098
CPEB2-AS1	-1.24613	0.00104481
RP5-965F6.2	-1.24953	0.03843
LINC00441	-1.25062	0.00435238
RP1-80N2.3	-1.25364	0.00345177
RP11-279F6.3	-1.25447	0.000875623
RP5-1042I8.7	-1.25528	0.000296876
AC007389.3	-1.25778	0.0496435
RP11-383C5.4	-1.26028	2.32e-05
LINC01133	-1.26123	0.00219158
RP11-563J2.2	-1.26137	0.00232892
RP11-774D14.1	-1.26144	5.81e-08
RP11-543C4.1	-1.26796	1.54e-05
LINC00087	-1.26918	0.00822203
MIR181A2HG	-1.28136	0.00526872
RP11-304F15.7	-1.28608	4.4e-06
RP11-439E19.10	-1.28761	0.00101446
AL035610.2	-1.29115	0.0306906
RP11-116O18.3	-1.29294	8.73e-05
RP13-582O9.5	-1.29319	0.00447142
RP11-576N17.5	-1.29585	2.93e-05
RP11-115D19.1	-1.30225	0.0141684
AC010967.2	-1.31011	0.0192938
RP11-480C16.1	-1.31733	8.15e-05
RP11-745L13.2	-1.31935	0.00468641
RP11-428C19.5	-1.32306	0.0230075
LINC00086	-1.32972	0.000725275
SATB2-AS1	-1.33353	0.0183778
RP11-782C8.1	-1.33726	0.00158948
RP4-755D9.1	-1.33956	2.16e-06
LINC01073	-1.34186	0.000254614
RP1-90L6.2	-1.34487	2.74e-05
DNAJC27-AS1	-1.34519	0.000117913
FAM66C	-1.34921	0.00129992
RP11-367G18.1	-1.34933	0.0163631
ZNF33B	-1.35145	4.51e-06
RP11-760H22.2	-1.35237	0.000834257
KB-1460A1.5	-1.36928	2.58e-05
RP11-111F5.4	-1.36974	1.59e-05
RP11-467J12.4	-1.37165	0.00036254
LINC00159	-1.37687	4.15e-05
SLC2A1-AS1	-1.37738	0.00218133
ENTPD3-AS1	-1.38276	1.44e-05
LINC00612	-1.39022	0.0115858
RP11-77I22.2	-1.39025	1.23e-05
RP11-542K23.7	-1.39901	0.00710914
LEPREL1-AS1	-1.39942	0.0246022
RP5-1033H22.2	-1.40102	3.85e-05
CTB-49A3.2	-1.40736	0.0106241
RP11-930O11.1	-1.40905	0.000822296
MAGI1-IT1	-1.41111	2.4e-05
KANSL1-AS1	-1.41909	0.011136
AC007246.3	-1.42141	4.52e-14
RP11-1096G20.5	-1.42348	1.41e-06
CTD-2528L19.6	-1.42876	3.49e-06
RPL34-AS1	-1.43927	6.16e-05
ADAMTS9-AS2	-1.44461	0.000574887
RP11-321G12.1	-1.44966	0.0127928
RP11-686D16.1	-1.45336	0.0342603
RP11-57H14.3	-1.45693	0.00184984
RP11-1028N23.4	-1.45742	0.0272305
RP11-561O23.8	-1.46228	0.00669292
RP11-491H19.1	-1.46305	0.00688462
CECR5-AS1	-1.47466	0.000118205
ABO	-1.48275	0.025547
SYN2	-1.48421	0.000291008
RP11-324L3.1	-1.49655	0.0745626
RP11-1008C21.2	-1.5069	0.00180983
RP11-323I15.5	-1.52487	1.81e-07
RP3-414A15.2	-1.52554	8.29e-05
ADAMTS9-AS1	-1.5287	0.0750442
RP1-90L6.3	-1.53063	4.6e-06
AC007228.11	-1.5405	0.00720361
RP11-250B2.3	-1.54992	2.09e-07
AC016745.3	-1.55487	0.00349611
TINCR	-1.5614	1.05e-06
LINC00900	-1.56972	0.00215379
RP11-803B1.8	-1.57066	0.000101855
BDNF-AS	-1.57326	1.51e-13
RP11-834C11.10	-1.57986	0.00221621
CYP1B1-AS1	-1.58408	0.0113907
AC004840.9	-1.5922	1.74e-06
TAPT1-AS1	-1.5941	2.89e-06
AC004053.1	-1.59427	0.0072172
ZNF32-AS2	-1.61278	2.16e-05
AC098828.2	-1.62609	0.00249651
RP11-94C24.6	-1.62669	0.0211585
RP11-227G15.8	-1.6385	7.09e-06
AC010127.3	-1.64346	0.0576649
SEC24B-AS1	-1.6461	3.58e-09
CTD-2540B15.9	-1.6471	0.000107129
CTD-2008P7.9	-1.65049	0.000678596
RP11-486L19.2	-1.65104	0.000257796
AC009495.4	-1.66143	1.3e-07
GDNF-AS1	-1.67042	0.000881648
RP11-420N3.2	-1.67526	0.0160699
TRHDE-AS1	-1.68871	0.0257775
CTA-109P11.4	-1.68944	0.014633
RP1-34H18.1	-1.69101	0.000141461
RP11-290F24.6	-1.69184	4.41e-06
RP11-417J8.6	-1.69363	0.00137536
HOXB-AS3	-1.70154	0.000951322
RP11-21L23.4	-1.70438	0.00704415
RP11-154D17.1	-1.71166	6.89e-05
PRRT3-AS1	-1.71554	2.43e-07
LINC00478	-1.71982	0.00206858
RP11-16D22.2	-1.72532	0.000239268
RP13-578N3.3	-1.72607	5.68e-05
EMX2OS	-1.73156	0.00060838
RP4-782L23.1	-1.73333	7.04e-07
RP11-114N19.3	-1.73484	2.21e-08
FAM201A	-1.73526	0.00136878
RP11-446N19.1	-1.74215	6.01e-07
TMEM9B-AS1	-1.75614	1.4e-11
LINC00271	-1.76688	5.4e-15
RP11-57H12.3	-1.77051	0.00232559
RAMP2-AS1	-1.77117	0.000355839
RP11-148L24.1	-1.77337	0.00398188
LINC00886	-1.77642	4.86e-07
RP11-834C11.5	-1.77913	0.00046093
RP11-731D1.4	-1.78782	5.98e-09
RP11-1299A16.3	-1.79628	4.6e-05
RP11-406A9.2	-1.79935	0.0599089
RP11-554D15.1	-1.80073	0.000261701
RP5-903G2.2	-1.80482	0.000266934
AF064860.5	-1.80688	0.00847377
FAM182A	-1.80785	4.66e-05
RP11-739G5.1	-1.81037	0.00223131
RP5-945I17.2	-1.81545	0.00670853
RP11-340I6.8	-1.82405	0.0150634
RP11-546K22.1	-1.83068	0.000197946
SCGB1B2P	-1.83933	0.00681582
RP11-142C4.6	-1.85104	5.76e-10
AF064858.11	-1.8522	3.09e-05
RP11-521D12.5	-1.8547	0.00165728
RP1-80N2.2	-1.85604	0.0114099
RP11-834C11.11	-1.86467	0.00210092
AC090044.1	-1.87204	0.00183223
HOXA-AS3	-1.87502	0.00033434
CHODL-AS1	-1.88062	0.000502143
RP11-556I14.2	-1.88979	0.000166281
SOX21-AS1	-1.89032	0.000593664
CTC-806A22.1	-1.89243	1.34e-05
RP11-761E20.1	-1.90271	0.00286768
RP11-110L15.2	-1.90647	0.000322814
RP11-804N13.1	-1.91498	1.68e-07
RP11-136K7.2	-1.92543	0.0157592
RP4-798P15.3	-1.92571	1e-05
AC104134.2	-1.92778	3.55e-08
FAM222A-AS1	-1.93664	0.000695261
RP11-782C8.2	-1.94525	1.07e-05
AF064858.8	-1.97624	1.87e-06
CTD-2044J15.1	-1.9834	8.34e-06
RP11-304F15.4	-1.98621	1.63e-07
RP11-356O9.1	-1.98846	7.72e-08
RP11-466L17.1	-1.99719	0.000125017
RP11-655M14.13	-2.00191	1.69e-07
LINC00885	-2.01327	5.38e-05
RP1-124C6.1	-2.01414	0.014588
LINC01170	-2.01709	0.000666014
AC107218.3	-2.02282	1.88e-06
RP1-193H18.2	-2.02758	3.49e-05
AC009492.1	-2.03411	0.000472316
CTD-3032H12.2	-2.04681	1.28e-05
RP11-435B5.3	-2.05085	0.0010308
RP11-243E13.1	-2.05951	0.0128761
LINC00640	-2.06005	1.52e-09
RP13-455A7.1	-2.06124	1.71e-05
RP1-15D23.2	-2.0725	0.000673006
RP11-191L9.4	-2.07277	1.27e-07
RP1-122K4.3	-2.07569	0.000158768
RP11-793A3.2	-2.08881	5.19e-05
RP11-141M1.3	-2.10675	6.89e-08
LIFR-AS1	-2.10993	1.36e-05
ARHGEF26-AS1	-2.11117	7.23e-05
LRP4-AS1	-2.11314	6.58e-09
RP1-261D10.2	-2.11911	5.19e-18
FLG-AS1	-2.13565	0.00334757
LINC01091	-2.13687	1.65e-05
RP4-737E23.2	-2.15287	0.000588666
RP11-781A6.1	-2.16078	0.000691237
RP11-423O2.5	-2.17618	8.77e-10
RP11-2E17.1	-2.18116	0.000170067
RP11-219E7.4	-2.18235	4.73e-06
CTD-2162K18.5	-2.18249	5.15e-07
RP11-378A12.1	-2.18962	0.00753011
CLDN10-AS1	-2.19447	0.00474499
CTD-2554C21.2	-2.19611	0.0128678
AC019118.2	-2.20448	0.00823674
RP11-475I24.3	-2.20569	2.67e-08
RP11-181G12.4	-2.20858	1.16e-05
RP11-543F8.2	-2.21413	1.62e-05
CTD-3247F14.2	-2.21504	0.000282884
RP11-374M1.4	-2.22597	1.78e-06
RP11-594N15.3	-2.24836	5.85e-05
CTD-2376I20.1	-2.27382	2.9e-05
LINC00871	-2.2763	0.00714401
HOTAIR	-2.28314	4.41e-12
CTD-2023N9.1	-2.28892	0.000915655
MORF4L2-AS1	-2.29164	7e-07
RP11-444A22.1	-2.30079	2.8e-07
LINC00568	-2.31436	3.85e-08
RP11-292F9.2	-2.3186	2.06e-06
TPTEP1	-2.32177	1.12e-05
RP3-462E2.3	-2.32672	0.000436807
LINC00648	-2.33205	0.00242061
RP11-90C4.1	-2.34582	0.000199791
ADORA2A-AS1	-2.35733	8.85e-06
RP13-726E6.1	-2.37131	2.12e-10
CTC-505O3.3	-2.38601	8.95e-06
LINC00113	-2.39817	0.000703677
TMEM254-AS1	-2.40264	1.72e-15
HULC	-2.40545	6.42e-06
RP11-532F6.5	-2.41936	4.14e-08
RP11-435B5.5	-2.48784	3.22e-06
AP000473.6	-2.49361	4.53e-07
RP11-115J16.1	-2.50778	3.28e-05
RP11-705O24.1	-2.50918	2.32e-07
RP11-146I2.1	-2.5095	8.31e-09
RP11-508M8.1	-2.5154	0.025839
RP13-726E6.2	-2.51967	9.88e-08
LINC00992	-2.52534	5.1e-05
AP000473.8	-2.53527	0.000329561
RP11-340A13.2	-2.54357	0.0213363
RP11-146N18.1	-2.54547	0.000179079
RP11-505C13.1	-2.55529	1.46e-08
RP11-211N8.2	-2.56372	4.87e-09
AC005152.3	-2.61587	5.92e-05
RP11-84E24.2	-2.62043	0.000479296
RP11-756H20.1	-2.63978	0.000371166
RP11-76G10.1	-2.65756	8.63e-06
CYP4F26P	-2.68477	1.3e-05
AF212831.2	-2.68858	8.12e-07
RP11-475O6.1	-2.69923	6.93e-11
C20orf203	-2.71817	2.17e-15
RP11-345M22.2	-2.76237	5.2e-29
RP11-782C8.5	-2.76472	1.44e-12
CTD-2626G11.2	-2.7662	3.53e-06
RP11-707A18.1	-2.77317	5.51e-06
LINC00327	-2.78858	1.14e-09
AP000473.5	-2.7967	6.18e-07
RP11-297M9.2	-2.80378	3.03e-05
CTC-254B4.1	-2.82509	2.33e-07
SCEL-AS1	-2.84893	5.78e-09
AC019064.1	-2.85164	0.0019413
RP11-304F15.6	-2.86049	1.31e-11
RP11-372M18.2	-2.88168	0.000499173
CTD-2269F5.1	-2.89075	1.89e-10
RP5-884C9.2	-2.95822	1.92e-16
RP11-60A8.1	-3.04507	1.73e-07
RP11-55L3.1	-3.08044	0.000112811
RP11-222A11.1	-3.08752	1.56e-24
RP11-445N18.5	-3.08859	2.24e-05
C1QTNF9B-AS1	-3.0999	6.02e-15
RP11-90K6.1	-3.10436	2.59e-07
AC003090.1	-3.11091	6.49e-06
RP11-368L12.1	-3.16266	1.06e-11
RP11-10A14.5	-3.32348	3.3e-09
RP11-307C19.2	-3.35154	8.98e-11
RP11-145O15.3	-3.35813	1.74e-06
RP11-776A13.3	-3.39341	7.87e-05
RP5-1121H13.4	-3.4351	4.64e-06
AC019330.1	-3.48346	1.27e-05
RP11-354I10.1	-3.48781	0.000416652
AC067959.1	-3.50022	4.75e-07
RP11-365O16.3	-3.50112	1.1e-14
GRM7-AS1	-3.55257	1.18e-06
RP11-139K4.1	-3.59233	2.14e-09
RP11-1008C21.1	-3.65263	1.07e-09
WI2-85898F10.1	-3.69451	5.88e-09
RP11-345M22.1	-3.72549	1.53e-11
AC018717.1	-3.81409	2.59e-07
RP11-464C19.3	-3.86436	1.76e-08
RP1-56K13.5	-3.89628	6.1e-05
RP11-73G16.2	-3.97742	1.2e-10
RP11-96H17.1	-4.00475	1.63e-19
RP11-424M21.1	-4.01006	1.76e-10
AC007317.1	-4.14698	1.07e-05
CTD-2582D11.1	-4.18546	0.000554281
RP11-641A6.2	-4.48541	2.22e-06
RP11-55K22.5	-4.56164	1.96e-22
AC092635.1	-4.92836	7.57e-06
RP11-252C15.1	-5.12762	2.56e-10
AP000439.3	-5.26621	3.3e-20
RP11-680F20.9	-5.43417	3.56e-23
AC016730.1	-7.18602	4.35e-38
KB-1410C5.3	-7.42952	8.95e-29
