# Supplementary material for: A comprehensive analysis of coding and non-coding transcriptomic changes in cutaneous squamous cell carcinoma
Source: Sci Rep. 2020 Feb 27;10:3637. doi: 10.1038/s41598-020-59660-6 (PMC7046790; doi:10.1038/s41598-020-59660-6)
Supplement: Supplementary file 12 — S7A. [file 41598_2020_59660_MOESM12_ESM.xlsx]

## Sheet: Sheet1
Supplementary Table S7A: Skin enrichment skin of differentially expressed lncRNAs
Gene_IDs	TE (Skin)
ENSG00000176075	0.999911
ENSG00000230345	0.993066
ENSG00000231755	0.980656
ENSG00000248991	0.935671
ENSG00000225458	0.93308
ENSG00000231648	0.90746
ENSG00000260673	0.856861
ENSG00000254813	0.819044
ENSG00000235725	0.761975
ENSG00000225391	0.738809
ENSG00000257495	0.694942
ENSG00000224853	0.618294
ENSG00000224271	0.591213
ENSG00000253282	0.573108
ENSG00000268751	0.570369
ENSG00000224592	0.534775
ENSG00000230387	0.511064
ENSG00000243491	0.508328
ENSG00000223573	0.508022
ENSG00000236202	0.476847
ENSG00000249743	0.471502
ENSG00000204802	0.440156
ENSG00000258479	0.438545
ENSG00000261026	0.437122
ENSG00000247675	0.401907
ENSG00000254084	0.368446
ENSG00000249184	0.355224
ENSG00000259711	0.354208
ENSG00000226005	0.351757
ENSG00000231212	0.329354
ENSG00000248360	0.321336
ENSG00000235091	0.308628
ENSG00000227640	0.284491
ENSG00000232316	0.284293
ENSG00000230943	0.281311
ENSG00000248954	0.277942
ENSG00000237320	0.277036
ENSG00000253766	0.276581
ENSG00000232628	0.268188
ENSG00000223477	0.260589
ENSG00000205488	0.252349
ENSG00000260377	0.248999
ENSG00000228630	0.243348
ENSG00000254039	0.235459
ENSG00000260913	0.232603
ENSG00000248245	0.223526
ENSG00000251095	0.219669
ENSG00000234261	0.216532
ENSG00000254148	0.214758
ENSG00000248329	0.214724
ENSG00000259420	0.207376
ENSG00000228639	0.20454
ENSG00000224652	0.203081
ENSG00000250125	0.171775
ENSG00000255774	0.165232
ENSG00000231826	0.155631
ENSG00000125804	0.153762
ENSG00000260581	0.153383
ENSG00000237721	0.143988
ENSG00000223392	0.143531
ENSG00000248994	0.140719
ENSG00000272610	0.138164
ENSG00000233005	0.135275
ENSG00000258918	0.134608
ENSG00000270265	0.128608
ENSG00000246100	0.126302
ENSG00000266588	0.124294
ENSG00000224347	0.122646
ENSG00000261550	0.122225
ENSG00000257534	0.121704
ENSG00000272563	0.117583
ENSG00000261827	0.112489
ENSG00000234997	0.112282
ENSG00000261502	0.110003
ENSG00000260876	0.11
ENSG00000260658	0.108609
ENSG00000225764	0.105479
ENSG00000247970	0.102802
ENSG00000224259	0.102742
ENSG00000236481	0.100799
ENSG00000230091	0.0999921
ENSG00000226281	0.0973549
ENSG00000231764	0.0971521
ENSG00000270022	0.0958073
ENSG00000255240	0.0948485
ENSG00000237357	0.0939913
ENSG00000237579	0.0935829
ENSG00000257683	0.0933218
ENSG00000260470	0.0930411
ENSG00000227683	0.0928939
ENSG00000261888	0.0928158
ENSG00000248265	0.0926668
ENSG00000254966	0.0917443
ENSG00000253417	0.0904162
ENSG00000233128	0.0902281
ENSG00000227718	0.089664
ENSG00000227533	0.0891636
ENSG00000261390	0.0882585
ENSG00000235888	0.0875683
ENSG00000205861	0.0855265
ENSG00000244479	0.0848362
ENSG00000261327	0.084257
ENSG00000260231	0.0841156
ENSG00000188660	0.0812182
ENSG00000253844	0.0808252
ENSG00000259326	0.0802093
ENSG00000226276	0.0795238
ENSG00000223872	0.079494
ENSG00000254610	0.0793862
ENSG00000249425	0.0781795
ENSG00000250320	0.0781038
ENSG00000226007	0.0779221
ENSG00000232977	0.0772146
ENSG00000226562	0.0763765
ENSG00000228065	0.0748893
ENSG00000234378	0.0740462
ENSG00000248663	0.0739015
ENSG00000250685	0.0715809
ENSG00000234899	0.0706524
ENSG00000257890	0.0703534
ENSG00000271911	0.0694757
ENSG00000236137	0.0688163
ENSG00000224228	0.0686194
ENSG00000229245	0.0683214
ENSG00000231106	0.0677446
ENSG00000224020	0.0676603
ENSG00000237945	0.0668401
ENSG00000261474	0.0666878
ENSG00000203386	0.0661834
ENSG00000259459	0.0654993
ENSG00000249451	0.0650239
ENSG00000234810	0.0644661
ENSG00000259146	0.0631607
ENSG00000259867	0.0624336
ENSG00000100181	0.0622451
ENSG00000253929	0.0621294
ENSG00000268416	0.0618786
ENSG00000266088	0.0617113
ENSG00000227895	0.0616346
ENSG00000260352	0.0610837
ENSG00000236088	0.0607917
ENSG00000255670	0.0606467
ENSG00000228295	0.0603385
ENSG00000260948	0.0602769
ENSG00000229195	0.0602596
ENSG00000266385	0.0602105
ENSG00000175873	0.0601396
ENSG00000254369	0.0590674
ENSG00000266554	0.0589054
ENSG00000248019	0.0588222
ENSG00000124835	0.0584381
ENSG00000271109	0.057882
ENSG00000223704	0.0576926
ENSG00000253161	0.0574564
ENSG00000258700	0.0572851
ENSG00000224023	0.0566732
ENSG00000246273	0.0566138
ENSG00000225330	0.0564302
ENSG00000203865	0.0553665
ENSG00000266753	0.0553358
ENSG00000258673	0.0552103
ENSG00000266308	0.0550667
ENSG00000177410	0.0547597
ENSG00000255160	0.0543209
ENSG00000196756	0.0539863
ENSG00000259225	0.0535509
ENSG00000232284	0.0528023
ENSG00000261211	0.0527254
ENSG00000238266	0.0527136
ENSG00000266846	0.0521874
ENSG00000223561	0.0519927
ENSG00000225292	0.0519906
ENSG00000250131	0.0518482
ENSG00000227486	0.0517887
ENSG00000254632	0.0516452
ENSG00000237797	0.0516308
ENSG00000204860	0.0512123
ENSG00000196668	0.051086
ENSG00000226381	0.0508019
ENSG00000163597	0.0507165
ENSG00000258929	0.0506364
ENSG00000260006	0.050262
ENSG00000225218	0.0496302
ENSG00000234129	0.0496184
ENSG00000227598	0.0495385
ENSG00000236051	0.0493577
ENSG00000224032	0.0493511
ENSG00000253746	0.0484987
ENSG00000254235	0.0483676
ENSG00000266368	0.0482384
ENSG00000246331	0.0476356
ENSG00000224113	0.0475573
ENSG00000259129	0.0474061
ENSG00000249464	0.0469182
ENSG00000272338	0.0468908
ENSG00000234396	0.0467793
ENSG00000262837	0.0467458
ENSG00000177406	0.046698
ENSG00000253608	0.0464583
ENSG00000231121	0.0464232
ENSG00000235079	0.0462355
ENSG00000261662	0.0457276
ENSG00000235271	0.0456207
ENSG00000224914	0.0452041
ENSG00000267130	0.0451137
ENSG00000235831	0.0450495
ENSG00000255027	0.0449637
ENSG00000034063	0.0449106
ENSG00000230850	0.0447017
ENSG00000247271	0.0446856
ENSG00000228775	0.0443592
ENSG00000253716	0.0440672
ENSG00000223485	0.0437968
ENSG00000234210	0.0437606
ENSG00000224596	0.0437578
ENSG00000240350	0.0433763
ENSG00000253669	0.043157
ENSG00000229618	0.0430259
ENSG00000267259	0.0428467
ENSG00000251364	0.0428235
ENSG00000244879	0.0426039
ENSG00000212663	0.0424859
ENSG00000214851	0.0422165
ENSG00000261355	0.0420231
ENSG00000176728	0.0417927
ENSG00000236204	0.0417456
ENSG00000259673	0.0416629
ENSG00000232445	0.041404
ENSG00000232956	0.0412496
ENSG00000234062	0.0412383
ENSG00000249365	0.0411687
ENSG00000245573	0.0409135
ENSG00000249673	0.0409037
ENSG00000258695	0.0406655
ENSG00000226808	0.0404813
ENSG00000257756	0.0404604
ENSG00000227252	0.0398429
ENSG00000254860	0.0395846
ENSG00000247708	0.0387463
ENSG00000248671	0.0385427
ENSG00000244625	0.0385308
ENSG00000267100	0.0382668
ENSG00000259287	0.0382506
ENSG00000223546	0.0377845
ENSG00000253522	0.037712
ENSG00000231971	0.0369038
ENSG00000232160	0.0368608
ENSG00000272198	0.0368123
ENSG00000227359	0.0367899
ENSG00000233926	0.0365167
ENSG00000239482	0.0364365
ENSG00000267254	0.0362581
ENSG00000244567	0.0361614
ENSG00000215374	0.0360323
ENSG00000272666	0.0360212
ENSG00000226688	0.0359892
ENSG00000255318	0.0359476
ENSG00000225975	0.0359073
ENSG00000234978	0.0354519
ENSG00000257877	0.0353994
ENSG00000261087	0.0353438
ENSG00000255857	0.0352778
ENSG00000272373	0.0352713
ENSG00000272452	0.0352679
ENSG00000226453	0.0352491
ENSG00000267152	0.0352124
ENSG00000245275	0.0348007
ENSG00000260086	0.0347871
ENSG00000247572	0.0347473
ENSG00000250012	0.0347195
ENSG00000198547	0.0345356
ENSG00000226640	0.0344828
ENSG00000259071	0.0344799
ENSG00000223685	0.0344492
ENSG00000260923	0.0344217
ENSG00000260912	0.0342495
ENSG00000242086	0.0339907
ENSG00000269609	0.0339887
ENSG00000197989	0.0338047
ENSG00000229370	0.0336956
ENSG00000263753	0.0336393
ENSG00000204837	0.0335947
ENSG00000231217	0.0334389
ENSG00000272369	0.0333232
ENSG00000242741	0.0332353
ENSG00000238009	0.033175
ENSG00000240875	0.033165
ENSG00000253768	0.0328853
ENSG00000228526	0.0328681
ENSG00000237037	0.032794
ENSG00000261126	0.0324989
ENSG00000271789	0.0324898
ENSG00000247728	0.0322606
ENSG00000261098	0.0321637
ENSG00000245648	0.0319087
ENSG00000259877	0.0317478
ENSG00000250057	0.0316847
ENSG00000250312	0.0316835
ENSG00000246448	0.0314922
ENSG00000260409	0.0314853
ENSG00000250742	0.0313941
ENSG00000245849	0.0313212
ENSG00000239941	0.0310509
ENSG00000269900	0.0309661
ENSG00000185044	0.0309453
ENSG00000258743	0.0308323
ENSG00000226026	0.0307912
ENSG00000233639	0.0306237
ENSG00000230782	0.0305943
ENSG00000214401	0.0305057
ENSG00000261373	0.0304938
ENSG00000231312	0.0304909
ENSG00000263327	0.0304578
ENSG00000223797	0.0304067
ENSG00000229847	0.0303982
ENSG00000224167	0.0303829
ENSG00000231816	0.0302331
ENSG00000152931	0.0298277
ENSG00000263874	0.0297977
ENSG00000260296	0.0297818
ENSG00000271147	0.0297508
ENSG00000234492	0.0297428
ENSG00000235033	0.0297124
ENSG00000227110	0.0296893
ENSG00000228126	0.0296446
ENSG00000258955	0.0296443
ENSG00000233008	0.0294527
ENSG00000236256	0.0293554
ENSG00000253490	0.0293241
ENSG00000272335	0.0293063
ENSG00000259001	0.0292167
ENSG00000245149	0.0290693
ENSG00000247950	0.0287822
ENSG00000170919	0.0286604
ENSG00000259248	0.0286471
ENSG00000270141	0.0286279
ENSG00000256268	0.0283575
ENSG00000260920	0.0283248
ENSG00000253925	0.0283053
ENSG00000188825	0.0280688
ENSG00000248445	0.0279897
ENSG00000179523	0.0279571
ENSG00000259336	0.027948
ENSG00000258667	0.0278842
ENSG00000263934	0.027872
ENSG00000204623	0.0278647
ENSG00000265218	0.0278269
ENSG00000247765	0.0278174
ENSG00000261534	0.0277788
ENSG00000260401	0.0277745
ENSG00000251615	0.0277499
ENSG00000205959	0.0277124
ENSG00000185495	0.0275935
ENSG00000249258	0.0272211
ENSG00000231246	0.0271876
ENSG00000226578	0.0271054
ENSG00000225420	0.0270926
ENSG00000253773	0.027041
ENSG00000261584	0.0270131
ENSG00000175701	0.026975
ENSG00000235652	0.0269104
ENSG00000250889	0.0269088
ENSG00000233147	0.0268744
ENSG00000249859	0.0268548
ENSG00000268006	0.0266094
ENSG00000259240	0.0265543
ENSG00000232274	0.0264624
ENSG00000254689	0.0263302
ENSG00000223727	0.026314
ENSG00000224660	0.0262491
ENSG00000204584	0.0261321
ENSG00000237489	0.0261166
ENSG00000244701	0.0260567
ENSG00000260423	0.026023
ENSG00000231154	0.0259079
ENSG00000272216	0.0257308
ENSG00000224260	0.0254599
ENSG00000157152	0.0254268
ENSG00000235244	0.025221
ENSG00000261775	0.0250618
ENSG00000237975	0.0249586
ENSG00000251027	0.0249498
ENSG00000233527	0.0249264
ENSG00000235437	0.0248578
ENSG00000271913	0.0247464
ENSG00000260693	0.0246859
ENSG00000223387	0.0245033
ENSG00000232973	0.0243934
ENSG00000253347	0.024339
ENSG00000261589	0.0242172
ENSG00000255367	0.0241688
ENSG00000261512	0.0239816
ENSG00000244968	0.0237298
ENSG00000223478	0.0235958
ENSG00000185837	0.023558
ENSG00000248587	0.0234242
ENSG00000257261	0.0233599
ENSG00000225278	0.0233061
ENSG00000230565	0.0233045
ENSG00000235954	0.0232929
ENSG00000258301	0.0232899
ENSG00000244055	0.0232817
ENSG00000261366	0.0232694
ENSG00000249042	0.0231235
ENSG00000234380	0.0229135
ENSG00000233143	0.0227305
ENSG00000255308	0.0226009
ENSG00000230747	0.0225852
ENSG00000236318	0.0224123
ENSG00000260645	0.0222196
ENSG00000254288	0.0222077
ENSG00000227456	0.0220041
ENSG00000231889	0.0218549
ENSG00000260641	0.021652
ENSG00000186594	0.0216473
ENSG00000255495	0.0216114
ENSG00000248538	0.0214794
ENSG00000269834	0.0213595
ENSG00000267419	0.021352
ENSG00000269051	0.0213231
ENSG00000263508	0.0213158
ENSG00000232104	0.0212879
ENSG00000224729	0.0212619
ENSG00000234684	0.0212164
ENSG00000166770	0.0211427
ENSG00000232931	0.0210948
ENSG00000247828	0.0210066
ENSG00000197291	0.0209974
ENSG00000257219	0.0209459
ENSG00000233967	0.0209262
ENSG00000226711	0.0208744
ENSG00000233818	0.0208509
ENSG00000267278	0.0208116
ENSG00000269696	0.0206912
ENSG00000250337	0.0206429
ENSG00000231407	0.0204178
ENSG00000257027	0.0203942
ENSG00000170161	0.0203471
ENSG00000163364	0.0203064
ENSG00000204282	0.0201794
ENSG00000215244	0.0200149
ENSG00000262155	0.0200149
ENSG00000238121	0.0198763
ENSG00000260841	0.0197856
ENSG00000259577	0.019719
ENSG00000224093	0.0196268
ENSG00000253893	0.0195406
ENSG00000242569	0.019476
ENSG00000178947	0.0194716
ENSG00000261879	0.0194703
ENSG00000215039	0.019424
ENSG00000235703	0.0193143
ENSG00000249685	0.0192717
ENSG00000231711	0.0191171
ENSG00000233695	0.018977
ENSG00000259641	0.0188753
ENSG00000267193	0.0188388
ENSG00000250961	0.0187992
ENSG00000222041	0.0187653
ENSG00000236532	0.01865
ENSG00000205885	0.0184363
ENSG00000268895	0.018428
ENSG00000267194	0.0184098
ENSG00000215808	0.0183574
ENSG00000224165	0.0183399
ENSG00000230880	0.0182787
ENSG00000203849	0.0182451
ENSG00000250220	0.0181508
ENSG00000261521	0.0180941
ENSG00000249364	0.0180511
ENSG00000261269	0.0180437
ENSG00000235326	0.0180403
ENSG00000227888	0.0179619
ENSG00000225725	0.0179236
ENSG00000261971	0.0178652
ENSG00000237133	0.0178121
ENSG00000269930	0.017773
ENSG00000196972	0.0177452
ENSG00000271553	0.0176327
ENSG00000256448	0.017599
ENSG00000180769	0.0175009
ENSG00000172965	0.0174864
ENSG00000203709	0.0173404
ENSG00000238042	0.017328
ENSG00000250303	0.0172776
ENSG00000253641	0.017229
ENSG00000233757	0.0172096
ENSG00000234617	0.0170993
ENSG00000228393	0.0170646
ENSG00000227496	0.0170269
ENSG00000259230	0.0168826
ENSG00000246067	0.0167918
ENSG00000254343	0.0167845
ENSG00000258486	0.0165498
ENSG00000230613	0.0165001
ENSG00000249738	0.0164786
ENSG00000259953	0.0163774
ENSG00000260432	0.0163679
ENSG00000185186	0.0163333
ENSG00000259330	0.016266
ENSG00000258414	0.0162417
ENSG00000230490	0.0162163
ENSG00000259417	0.0161371
ENSG00000188070	0.0161215
ENSG00000104691	0.0160221
ENSG00000226891	0.0159478
ENSG00000271538	0.0159271
ENSG00000234871	0.0158758
ENSG00000267414	0.0158496
ENSG00000197813	0.0156609
ENSG00000260565	0.0156444
ENSG00000235999	0.0156432
ENSG00000272168	0.0156225
ENSG00000264940	0.0155132
ENSG00000251417	0.015505
ENSG00000152487	0.0154185
ENSG00000260855	0.0154009
ENSG00000175773	0.0153958
ENSG00000235106	0.0152532
ENSG00000229956	0.0152518
ENSG00000251652	0.0152327
ENSG00000225511	0.0151999
ENSG00000238261	0.0151417
ENSG00000223759	0.015073
ENSG00000236871	0.0150165
ENSG00000272505	0.0149528
ENSG00000246225	0.0149303
ENSG00000258725	0.0148976
ENSG00000231298	0.0148964
ENSG00000267940	0.014861
ENSG00000231473	0.0147841
ENSG00000249430	0.0147695
ENSG00000250432	0.014769
ENSG00000186019	0.0146076
ENSG00000237181	0.0145097
ENSG00000254968	0.0144674
ENSG00000237380	0.0144123
ENSG00000230082	0.0143406
ENSG00000237807	0.014247
ENSG00000272690	0.0142401
ENSG00000267121	0.0141753
ENSG00000214146	0.0141386
ENSG00000215386	0.0140557
ENSG00000267737	0.0140335
ENSG00000237248	0.0138928
ENSG00000179082	0.0138058
ENSG00000241679	0.0137593
ENSG00000235475	0.0136254
ENSG00000255129	0.0136109
ENSG00000248174	0.0135334
ENSG00000248677	0.0134494
ENSG00000253796	0.0133334
ENSG00000234690	0.0133158
ENSG00000230155	0.0133154
ENSG00000270093	0.013283
ENSG00000266903	0.0130858
ENSG00000260398	0.0130574
ENSG00000235609	0.0130255
ENSG00000265148	0.0129805
ENSG00000241684	0.0129747
ENSG00000258999	0.0127137
ENSG00000231028	0.0125892
ENSG00000232855	0.0124174
ENSG00000204706	0.0124107
ENSG00000251637	0.012339
ENSG00000228798	0.012114
ENSG00000255031	0.0120591
ENSG00000236700	0.0118673
ENSG00000258545	0.0115859
ENSG00000224533	0.0115856
ENSG00000235576	0.0115287
ENSG00000245067	0.0115238
ENSG00000227695	0.0114827
ENSG00000250842	0.0113324
ENSG00000260630	0.0109487
ENSG00000224957	0.0109456
ENSG00000251179	0.0108618
ENSG00000175164	0.0108335
ENSG00000205622	0.01075
ENSG00000255197	0.0107219
ENSG00000229124	0.0107158
ENSG00000267191	0.0106231
ENSG00000247595	0.0105886
ENSG00000236039	0.010506
ENSG00000223779	0.0104871
ENSG00000261451	0.0104126
ENSG00000264672	0.0102382
ENSG00000258733	0.0101852
ENSG00000223784	0.0100312
ENSG00000253552	0.00999843
ENSG00000236914	0.0099618
ENSG00000260244	0.00993515
ENSG00000250519	0.00992338
ENSG00000243069	0.00984659
ENSG00000235884	0.00979255
ENSG00000178412	0.00974099
ENSG00000178803	0.00969456
ENSG00000247624	0.00966814
ENSG00000238113	0.00966383
ENSG00000267248	0.00942053
ENSG00000225210	0.00916991
ENSG00000248323	0.00891259
ENSG00000238164	0.00886048
ENSG00000261452	0.00881487
ENSG00000251003	0.00879367
ENSG00000267765	0.0085922
ENSG00000237054	0.00849647
ENSG00000177337	0.00830438
ENSG00000258168	0.00823312
ENSG00000240754	0.00819462
ENSG00000245750	0.00817992
ENSG00000228427	0.00812886
ENSG00000251301	0.00807483
ENSG00000233077	0.00804808
ENSG00000259719	0.00801858
ENSG00000258066	0.00800833
ENSG00000224078	0.00792007
ENSG00000257167	0.00788874
ENSG00000213468	0.00784475
ENSG00000205054	0.00783989
ENSG00000223511	0.00780691
ENSG00000244306	0.00774862
ENSG00000258535	0.00768362
ENSG00000256039	0.00764647
ENSG00000267640	0.0075218
ENSG00000012171	0.00750922
ENSG00000226598	0.00740946
ENSG00000230438	0.00733132
ENSG00000233101	0.00720401
ENSG00000236333	0.00714801
ENSG00000226581	0.0070756
ENSG00000259772	0.00686331
ENSG00000223552	0.00668893
ENSG00000259886	0.00659995
ENSG00000239828	0.00659906
ENSG00000204929	0.00658175
ENSG00000247134	0.00637408
ENSG00000246379	0.00629228
ENSG00000230812	0.00627521
ENSG00000234753	0.00608023
ENSG00000258181	0.00598055
ENSG00000237742	0.00584842
ENSG00000237484	0.00582687
ENSG00000236790	0.00571374
ENSG00000257735	0.00563065
ENSG00000232063	0.00562615
ENSG00000259834	0.00561029
ENSG00000248636	0.00555516
ENSG00000231964	0.00524425
ENSG00000230615	0.00523919
ENSG00000264198	0.00521084
ENSG00000237187	0.0050835
ENSG00000203999	0.00497836
ENSG00000247774	0.00492648
ENSG00000104725	0.00491608
ENSG00000242242	0.00485359
ENSG00000236107	0.00481043
ENSG00000237943	0.00470544
ENSG00000223949	0.00456507
ENSG00000225783	0.00441883
ENSG00000224397	0.00432913
ENSG00000224298	0.004084
ENSG00000251230	0.00403225
ENSG00000256995	0.00365185
ENSG00000267662	0.00355399
ENSG00000226791	0.0034375
ENSG00000234423	0.00342205
ENSG00000255650	0.00339901
ENSG00000228203	0.0032619
ENSG00000251164	0.00321948
ENSG00000237647	0.00305475
ENSG00000177822	0.00295075
ENSG00000256128	0.00263079
ENSG00000224897	0.00244839
ENSG00000177112	0.00237917
ENSG00000235749	0.00219235
ENSG00000242808	0.00217299
ENSG00000255571	0.00212844
ENSG00000245164	0.00212811
ENSG00000249096	0.00208538
ENSG00000225684	0.0020419
ENSG00000225953	0.00196729
ENSG00000271856	0.00194823
ENSG00000241158	0.00188002
ENSG00000231528	0.00153593
ENSG00000228613	0.00144091
ENSG00000233355	0.00119165
ENSG00000241560	0.00115669
ENSG00000242258	0.00112085
ENSG00000223749	0.000811361
ENSG00000227954	0.000505929
ENSG00000231918	0.000385857
ENSG00000224626	0.000213174
ENSG00000272004	0.000162946
ENSG00000229989	0.000144599
ENSG00000225750	0.000137088
ENSG00000231512	0.000134644
ENSG00000232679	0.000125534
ENSG00000227240	9.83734e-05
ENSG00000223883	5.9004e-05
ENSG00000171889	4.23633e-05
ENSG00000228033	3.71973e-05
ENSG00000237899	3.55391e-05
ENSG00000225087	1.7904e-05
ENSG00000234232	9.04388e-06
ENSG00000227925	2.93443e-06
