# Supplementary material for: A comprehensive analysis of coding and non-coding transcriptomic changes in cutaneous squamous cell carcinoma
Source: Sci Rep. 2020 Feb 27;10:3637. doi: 10.1038/s41598-020-59660-6 (PMC7046790; doi:10.1038/s41598-020-59660-6)
Supplement: Supplementary file 13 — S7B. [file 41598_2020_59660_MOESM13_ESM.xlsx]

## Sheet: Sheet1
Supplementary Table S7B: Skin enrichment percentage of DELs
TE (Skin)	Percentage
0	74.221
0.1	17.5637
0.2	2.40793
0.3	1.69972
0.4	1.13314
0.5	0.849858
0.6	0.566572
0.7	0.283286
0.8	0.283286
0.9	0.566572
1	0.424929
