# Supplementary material for: A comprehensive analysis of coding and non-coding transcriptomic changes in cutaneous squamous cell carcinoma
Source: Sci Rep. 2020 Feb 27;10:3637. doi: 10.1038/s41598-020-59660-6 (PMC7046790; doi:10.1038/s41598-020-59660-6)
Supplement: Supplementary file 14 — S7C. [file 41598_2020_59660_MOESM14_ESM.xlsx]

## Sheet: Sheet1
Supplementary Table S7C: Skin enrichment skin of differentially expressed protein coding genes
Gene_Ids	TE (Skin)
ENSG00000172155	0.999876
ENSG00000198854	0.995573
ENSG00000172867	0.994446
ENSG00000143520	0.99162
ENSG00000189182	0.991538
ENSG00000182261	0.975769
ENSG00000203786	0.974145
ENSG00000134765	0.969059
ENSG00000077498	0.96098
ENSG00000143631	0.956155
ENSG00000125571	0.955495
ENSG00000186395	0.952182
ENSG00000184459	0.912751
ENSG00000179148	0.906282
ENSG00000186226	0.905503
ENSG00000196407	0.876883
ENSG00000170054	0.867304
ENSG00000215853	0.857996
ENSG00000091128	0.855402
ENSG00000167769	0.850702
ENSG00000186049	0.848313
ENSG00000163202	0.847284
ENSG00000136688	0.83195
ENSG00000189433	0.818232
ENSG00000131264	0.806654
ENSG00000064195	0.788133
ENSG00000137709	0.780153
ENSG00000173239	0.778763
ENSG00000204866	0.727644
ENSG00000162040	0.714898
ENSG00000164393	0.694673
ENSG00000116031	0.668859
ENSG00000148600	0.664824
ENSG00000158477	0.663486
ENSG00000180316	0.662177
ENSG00000185668	0.652776
ENSG00000131969	0.634931
ENSG00000080166	0.618926
ENSG00000104055	0.606084
ENSG00000159337	0.594794
ENSG00000173338	0.579142
ENSG00000109101	0.57326
ENSG00000124429	0.566595
ENSG00000104892	0.564025
ENSG00000065618	0.557189
ENSG00000178776	0.552541
ENSG00000168671	0.539612
ENSG00000204020	0.522633
ENSG00000081277	0.522537
ENSG00000134762	0.519935
ENSG00000168907	0.472487
ENSG00000143590	0.451348
ENSG00000169991	0.440607
ENSG00000107485	0.432622
ENSG00000002745	0.427724
ENSG00000096696	0.416144
ENSG00000141579	0.411638
ENSG00000182489	0.404458
ENSG00000174343	0.402961
ENSG00000171476	0.400681
ENSG00000131746	0.399336
ENSG00000159527	0.393897
ENSG00000143556	0.390753
ENSG00000150556	0.388411
ENSG00000163347	0.385837
ENSG00000163331	0.383839
ENSG00000244057	0.383544
ENSG00000108379	0.381197
ENSG00000166869	0.374617
ENSG00000110723	0.370522
ENSG00000070388	0.368667
ENSG00000163141	0.363884
ENSG00000196542	0.357602
ENSG00000187527	0.341453
ENSG00000124343	0.335245
ENSG00000124143	0.328745
ENSG00000164485	0.326362
ENSG00000075673	0.324388
ENSG00000179388	0.322248
ENSG00000068078	0.320293
ENSG00000186081	0.318372
ENSG00000143217	0.31755
ENSG00000178585	0.315724
ENSG00000127152	0.315049
ENSG00000119862	0.311161
ENSG00000114529	0.30992
ENSG00000166407	0.308398
ENSG00000143367	0.298396
ENSG00000132975	0.295176
ENSG00000134569	0.294026
ENSG00000189120	0.291481
ENSG00000113430	0.291481
ENSG00000185567	0.290666
ENSG00000120471	0.289576
ENSG00000136155	0.287592
ENSG00000198483	0.287013
ENSG00000108352	0.284869
ENSG00000261609	0.280857
ENSG00000188064	0.278006
ENSG00000130751	0.274829
ENSG00000143753	0.274468
ENSG00000087510	0.266243
ENSG00000184363	0.264271
ENSG00000116990	0.264178
ENSG00000073067	0.263209
ENSG00000187583	0.262299
ENSG00000102962	0.259418
ENSG00000127863	0.255533
ENSG00000092009	0.254111
ENSG00000163293	0.253482
ENSG00000179639	0.250833
ENSG00000141750	0.250764
ENSG00000129521	0.242006
ENSG00000196666	0.240421
ENSG00000168389	0.238265
ENSG00000198039	0.238196
ENSG00000069667	0.237308
ENSG00000196805	0.237278
ENSG00000170006	0.23635
ENSG00000115598	0.233007
ENSG00000136826	0.231326
ENSG00000104881	0.228552
ENSG00000204175	0.22569
ENSG00000167695	0.224941
ENSG00000185962	0.224933
ENSG00000016402	0.221804
ENSG00000133808	0.220021
ENSG00000062282	0.219847
ENSG00000142677	0.217072
ENSG00000172296	0.216454
ENSG00000163207	0.215577
ENSG00000105664	0.215072
ENSG00000245848	0.213679
ENSG00000109193	0.213562
ENSG00000126368	0.21346
ENSG00000150782	0.213253
ENSG00000142178	0.213001
ENSG00000173898	0.211497
ENSG00000076826	0.209698
ENSG00000119866	0.206684
ENSG00000255221	0.20551
ENSG00000102554	0.202984
ENSG00000008196	0.200133
ENSG00000246223	0.199305
ENSG00000180347	0.198908
ENSG00000162552	0.197668
ENSG00000139144	0.197006
ENSG00000117394	0.19564
ENSG00000137975	0.195324
ENSG00000129151	0.192647
ENSG00000174611	0.191103
ENSG00000108578	0.187338
ENSG00000100033	0.185608
ENSG00000196517	0.183655
ENSG00000134215	0.182981
ENSG00000105929	0.182756
ENSG00000157368	0.179742
ENSG00000164181	0.178547
ENSG00000178184	0.176533
ENSG00000078900	0.176268
ENSG00000163701	0.176121
ENSG00000174156	0.175277
ENSG00000109255	0.175257
ENSG00000153930	0.174701
ENSG00000172927	0.174374
ENSG00000155897	0.173338
ENSG00000095303	0.172486
ENSG00000175984	0.172269
ENSG00000116039	0.17112
ENSG00000141682	0.170724
ENSG00000161243	0.170591
ENSG00000158220	0.168703
ENSG00000188001	0.168607
ENSG00000130940	0.168447
ENSG00000185101	0.168199
ENSG00000125740	0.168138
ENSG00000170486	0.167612
ENSG00000166401	0.167388
ENSG00000171017	0.166879
ENSG00000155265	0.166788
ENSG00000105088	0.166601
ENSG00000183671	0.165889
ENSG00000083307	0.165717
ENSG00000104413	0.165584
ENSG00000187605	0.165019
ENSG00000154342	0.164645
ENSG00000159713	0.162699
ENSG00000178363	0.162496
ENSG00000174950	0.162218
ENSG00000130475	0.161429
ENSG00000074410	0.160645
ENSG00000164142	0.157485
ENSG00000169550	0.156718
ENSG00000171219	0.154866
ENSG00000135903	0.153979
ENSG00000064270	0.153847
ENSG00000133477	0.152834
ENSG00000197093	0.152131
ENSG00000188883	0.150852
ENSG00000138152	0.150848
ENSG00000164078	0.150524
ENSG00000124159	0.150484
ENSG00000050327	0.149397
ENSG00000129194	0.148562
ENSG00000156463	0.148293
ENSG00000169594	0.147778
ENSG00000136235	0.147538
ENSG00000060558	0.145622
ENSG00000130055	0.14435
ENSG00000140465	0.143405
ENSG00000158315	0.142941
ENSG00000104228	0.142087
ENSG00000172819	0.141913
ENSG00000164488	0.141272
ENSG00000186193	0.140949
ENSG00000101144	0.140671
ENSG00000186912	0.13997
ENSG00000154856	0.137895
ENSG00000109670	0.136412
ENSG00000104044	0.136046
ENSG00000185924	0.135893
ENSG00000111405	0.135635
ENSG00000117036	0.134353
ENSG00000164379	0.134083
ENSG00000182500	0.132725
ENSG00000106714	0.132215
ENSG00000132470	0.132037
ENSG00000108839	0.131859
ENSG00000102471	0.131555
ENSG00000079156	0.130946
ENSG00000135127	0.130568
ENSG00000113946	0.130559
ENSG00000164695	0.129579
ENSG00000081760	0.128711
ENSG00000173212	0.128518
ENSG00000105357	0.128256
ENSG00000154359	0.12817
ENSG00000162757	0.127553
ENSG00000103319	0.127397
ENSG00000070159	0.127176
ENSG00000074211	0.127045
ENSG00000146648	0.126631
ENSG00000041353	0.125766
ENSG00000213420	0.125443
ENSG00000160439	0.125427
ENSG00000105427	0.124666
ENSG00000138376	0.124473
ENSG00000110660	0.124472
ENSG00000163235	0.12344
ENSG00000185633	0.122867
ENSG00000105143	0.121803
ENSG00000179934	0.121738
ENSG00000135540	0.121503
ENSG00000118898	0.121361
ENSG00000214860	0.120965
ENSG00000136997	0.120945
ENSG00000182040	0.120329
ENSG00000170522	0.120022
ENSG00000135069	0.119793
ENSG00000171970	0.119648
ENSG00000182795	0.119606
ENSG00000145911	0.1194
ENSG00000164220	0.119368
ENSG00000112293	0.119067
ENSG00000089041	0.118714
ENSG00000133678	0.118229
ENSG00000058085	0.118091
ENSG00000155011	0.117275
ENSG00000184349	0.116548
ENSG00000165621	0.116119
ENSG00000196878	0.116066
ENSG00000183111	0.116024
ENSG00000121989	0.115586
ENSG00000197562	0.115327
ENSG00000112394	0.115057
ENSG00000160685	0.11476
ENSG00000070601	0.114305
ENSG00000186648	0.114177
ENSG00000120708	0.113548
ENSG00000154319	0.113213
ENSG00000119411	0.113011
ENSG00000187017	0.112954
ENSG00000186204	0.111932
ENSG00000107984	0.11168
ENSG00000140057	0.111131
ENSG00000152256	0.110799
ENSG00000127129	0.109994
ENSG00000125775	0.109386
ENSG00000150054	0.108736
ENSG00000011638	0.107993
ENSG00000147509	0.107914
ENSG00000163629	0.107047
ENSG00000102349	0.106631
ENSG00000162366	0.106622
ENSG00000170209	0.106358
ENSG00000173926	0.106107
ENSG00000189143	0.105054
ENSG00000001617	0.104956
ENSG00000186493	0.103809
ENSG00000169469	0.103785
ENSG00000133401	0.103672
ENSG00000145832	0.102974
ENSG00000230453	0.102869
ENSG00000178038	0.10286
ENSG00000095015	0.10277
ENSG00000146233	0.102755
ENSG00000089250	0.102374
ENSG00000155974	0.102309
ENSG00000103490	0.102252
ENSG00000163354	0.102112
ENSG00000172824	0.101846
ENSG00000137440	0.101761
ENSG00000166483	0.101034
ENSG00000114450	0.101009
ENSG00000135503	0.100972
ENSG00000163624	0.100934
ENSG00000172594	0.100757
ENSG00000121742	0.100627
ENSG00000110092	0.100467
ENSG00000125731	0.100022
ENSG00000183421	0.0995509
ENSG00000106078	0.0990905
ENSG00000064651	0.0989468
ENSG00000101230	0.0982592
ENSG00000141934	0.0980649
ENSG00000167920	0.0980254
ENSG00000132677	0.0978293
ENSG00000184916	0.0974847
ENSG00000165816	0.0974816
ENSG00000085433	0.097405
ENSG00000148985	0.0971959
ENSG00000087266	0.0967397
ENSG00000108375	0.0966934
ENSG00000170345	0.0961674
ENSG00000198948	0.0961367
ENSG00000066468	0.0959432
ENSG00000137309	0.0958071
ENSG00000053108	0.0957
ENSG00000127249	0.0954346
ENSG00000116819	0.095043
ENSG00000135605	0.094743
ENSG00000168447	0.0940764
ENSG00000100592	0.0938335
ENSG00000225485	0.0936561
ENSG00000198142	0.0936454
ENSG00000137449	0.0934382
ENSG00000188186	0.0933931
ENSG00000129270	0.0931691
ENSG00000223572	0.0931575
ENSG00000165886	0.0928727
ENSG00000197191	0.0926078
ENSG00000155158	0.0925033
ENSG00000177646	0.0924884
ENSG00000156299	0.0921404
ENSG00000182217	0.0919588
ENSG00000152782	0.0917867
ENSG00000144036	0.0917045
ENSG00000167702	0.0916486
ENSG00000129451	0.0916132
ENSG00000156869	0.0915788
ENSG00000185436	0.0915458
ENSG00000168234	0.091371
ENSG00000084444	0.0910698
ENSG00000111199	0.0904947
ENSG00000175832	0.0904841
ENSG00000105516	0.0901338
ENSG00000157837	0.0900701
ENSG00000127955	0.089901
ENSG00000138162	0.0895675
ENSG00000124116	0.0894468
ENSG00000100842	0.0892504
ENSG00000163874	0.0891427
ENSG00000029153	0.0887658
ENSG00000185015	0.0887086
ENSG00000163864	0.0886879
ENSG00000070770	0.088302
ENSG00000145934	0.0881262
ENSG00000073711	0.0880564
ENSG00000198515	0.0874627
ENSG00000172201	0.0873733
ENSG00000100092	0.0869898
ENSG00000027001	0.0867346
ENSG00000134574	0.0866451
ENSG00000115183	0.0864894
ENSG00000148498	0.0861638
ENSG00000141736	0.0859876
ENSG00000133056	0.0856774
ENSG00000139263	0.0855237
ENSG00000156284	0.0854466
ENSG00000066248	0.0854378
ENSG00000011198	0.0853415
ENSG00000106302	0.0851777
ENSG00000065621	0.0848618
ENSG00000157557	0.0848148
ENSG00000141441	0.0847395
ENSG00000118513	0.0844817
ENSG00000185610	0.0844446
ENSG00000167513	0.0843832
ENSG00000154124	0.0843799
ENSG00000087916	0.0843075
ENSG00000049768	0.0841552
ENSG00000099994	0.0840753
ENSG00000122644	0.0840389
ENSG00000100146	0.0834395
ENSG00000064225	0.0833295
ENSG00000196890	0.0833264
ENSG00000167306	0.0832842
ENSG00000162849	0.0832722
ENSG00000138434	0.0828912
ENSG00000107554	0.0822711
ENSG00000053747	0.0820337
ENSG00000142149	0.0819775
ENSG00000110852	0.0815661
ENSG00000166535	0.0811245
ENSG00000175063	0.081099
ENSG00000104738	0.0810369
ENSG00000020633	0.0807431
ENSG00000155755	0.0806198
ENSG00000131981	0.0806167
ENSG00000070759	0.0798932
ENSG00000184330	0.0797156
ENSG00000131620	0.079658
ENSG00000171295	0.0794565
ENSG00000134363	0.0792754
ENSG00000178999	0.0791098
ENSG00000092295	0.0791042
ENSG00000124104	0.0789313
ENSG00000150593	0.0788208
ENSG00000074855	0.0787876
ENSG00000050393	0.0787755
ENSG00000121900	0.0787662
ENSG00000104419	0.078745
ENSG00000066279	0.0785702
ENSG00000183060	0.0785352
ENSG00000160789	0.0784853
ENSG00000067141	0.0783433
ENSG00000042493	0.0779953
ENSG00000188643	0.0779618
ENSG00000100139	0.0778716
ENSG00000164236	0.0777412
ENSG00000075651	0.0777406
ENSG00000090776	0.0777105
ENSG00000092621	0.0772533
ENSG00000168490	0.077084
ENSG00000179241	0.0770589
ENSG00000237289	0.0770562
ENSG00000158955	0.0770014
ENSG00000143375	0.076518
ENSG00000162063	0.0764572
ENSG00000162433	0.0763936
ENSG00000197822	0.0763144
ENSG00000137745	0.0762297
ENSG00000205363	0.0760942
ENSG00000197121	0.0760279
ENSG00000196409	0.0760116
ENSG00000162772	0.0759728
ENSG00000152104	0.0758606
ENSG00000072134	0.0757204
ENSG00000163686	0.0756302
ENSG00000107679	0.0755924
ENSG00000134121	0.0755698
ENSG00000214128	0.0753977
ENSG00000135678	0.0752328
ENSG00000143320	0.0751227
ENSG00000179094	0.0749536
ENSG00000122497	0.0747715
ENSG00000171056	0.0745612
ENSG00000134245	0.0744847
ENSG00000056972	0.0744736
ENSG00000185985	0.0740673
ENSG00000104361	0.0738074
ENSG00000173457	0.0737505
ENSG00000100300	0.0735652
ENSG00000185298	0.0734732
ENSG00000174013	0.0733452
ENSG00000143756	0.0732171
ENSG00000144821	0.07311
ENSG00000139514	0.0729245
ENSG00000143365	0.0728517
ENSG00000095752	0.0725777
ENSG00000186350	0.0725578
ENSG00000166828	0.0725192
ENSG00000104863	0.0725092
ENSG00000112414	0.0724871
ENSG00000148356	0.0722379
ENSG00000188729	0.0721846
ENSG00000183762	0.0721541
ENSG00000019549	0.0720561
ENSG00000134107	0.0720337
ENSG00000248905	0.0718721
ENSG00000136044	0.0717731
ENSG00000157778	0.0717452
ENSG00000139437	0.0717009
ENSG00000154655	0.0716227
ENSG00000007237	0.0716093
ENSG00000105355	0.0715652
ENSG00000169855	0.0715283
ENSG00000157404	0.0715258
ENSG00000132793	0.0714999
ENSG00000120594	0.071359
ENSG00000169299	0.0712587
ENSG00000138111	0.0712569
ENSG00000075914	0.0712053
ENSG00000114812	0.0710415
ENSG00000005810	0.0709589
ENSG00000139292	0.0709355
ENSG00000179431	0.0707224
ENSG00000062038	0.0706387
ENSG00000183742	0.0706288
ENSG00000169621	0.0705982
ENSG00000125398	0.0704532
ENSG00000142627	0.0704196
ENSG00000081913	0.0704017
ENSG00000141429	0.0701535
ENSG00000176387	0.0701481
ENSG00000171241	0.0701213
ENSG00000099814	0.0700132
ENSG00000144635	0.070004
ENSG00000160888	0.0699603
ENSG00000198931	0.0698666
ENSG00000160703	0.0697624
ENSG00000048707	0.0696271
ENSG00000180638	0.0695312
ENSG00000162980	0.0695244
ENSG00000198901	0.0695137
ENSG00000124942	0.0693855
ENSG00000088280	0.0693241
ENSG00000149179	0.0691843
ENSG00000158321	0.0691136
ENSG00000255737	0.0689748
ENSG00000171045	0.068967
ENSG00000088325	0.0687797
ENSG00000163053	0.0687378
ENSG00000123159	0.0686501
ENSG00000187151	0.0686281
ENSG00000101825	0.0686209
ENSG00000125170	0.0686014
ENSG00000168779	0.0680586
ENSG00000156110	0.0680051
ENSG00000174292	0.0679865
ENSG00000148773	0.0679486
ENSG00000143079	0.0679045
ENSG00000075618	0.0677819
ENSG00000074590	0.0676797
ENSG00000141424	0.0675936
ENSG00000128342	0.0673423
ENSG00000130338	0.0672958
ENSG00000158050	0.067289
ENSG00000144677	0.0670319
ENSG00000115548	0.0670159
ENSG00000145632	0.0670093
ENSG00000197892	0.0669813
ENSG00000198728	0.0668577
ENSG00000099260	0.0668156
ENSG00000134508	0.066571
ENSG00000120129	0.0665637
ENSG00000196782	0.0664718
ENSG00000129667	0.0664673
ENSG00000162783	0.0664603
ENSG00000099337	0.0663388
ENSG00000105640	0.0662492
ENSG00000167553	0.0662426
ENSG00000104522	0.0661634
ENSG00000007255	0.0661056
ENSG00000183690	0.0660666
ENSG00000123104	0.0659709
ENSG00000149418	0.0657243
ENSG00000158008	0.065587
ENSG00000023191	0.0652758
ENSG00000139835	0.0652214
ENSG00000011426	0.0651148
ENSG00000151690	0.0650832
ENSG00000185112	0.0650436
ENSG00000172336	0.0649958
ENSG00000172752	0.0649303
ENSG00000140939	0.0648455
ENSG00000157600	0.0647762
ENSG00000145506	0.0647665
ENSG00000152454	0.0646518
ENSG00000030419	0.0646111
ENSG00000134250	0.0645957
ENSG00000115828	0.0645675
ENSG00000163812	0.0644499
ENSG00000160886	0.0643179
ENSG00000112312	0.0642998
ENSG00000065491	0.064254
ENSG00000175170	0.0642392
ENSG00000051382	0.0642202
ENSG00000037637	0.0641964
ENSG00000136108	0.0641374
ENSG00000108840	0.0639759
ENSG00000148341	0.0639749
ENSG00000119787	0.0638525
ENSG00000198589	0.0638232
ENSG00000104450	0.0637867
ENSG00000070778	0.0637829
ENSG00000172292	0.0637432
ENSG00000163386	0.0637074
ENSG00000174132	0.0636373
ENSG00000138160	0.0635741
ENSG00000136100	0.0635546
ENSG00000106367	0.0634799
ENSG00000086827	0.0634638
ENSG00000167747	0.0633285
ENSG00000095564	0.063325
ENSG00000173083	0.0631999
ENSG00000139364	0.0630749
ENSG00000070423	0.0629939
ENSG00000226784	0.0629031
ENSG00000126858	0.062788
ENSG00000129219	0.0627594
ENSG00000011258	0.0627571
ENSG00000196352	0.0627521
ENSG00000113916	0.062617
ENSG00000164687	0.06252
ENSG00000117594	0.0624883
ENSG00000213145	0.0624333
ENSG00000115963	0.0624228
ENSG00000183655	0.0623585
ENSG00000167962	0.0622936
ENSG00000080561	0.0622908
ENSG00000176124	0.0621839
ENSG00000148400	0.0621466
ENSG00000138386	0.0621151
ENSG00000151468	0.0620595
ENSG00000120963	0.0619459
ENSG00000196754	0.0619329
ENSG00000182931	0.06193
ENSG00000177054	0.0618639
ENSG00000161267	0.0618634
ENSG00000189058	0.0617447
ENSG00000106780	0.0617271
ENSG00000168481	0.0616913
ENSG00000077235	0.0612981
ENSG00000103888	0.0612599
ENSG00000153246	0.0612169
ENSG00000125845	0.0612135
ENSG00000149654	0.0612075
ENSG00000118503	0.0612037
ENSG00000115295	0.0611179
ENSG00000141384	0.0611011
ENSG00000187951	0.0610822
ENSG00000172728	0.0610329
ENSG00000163106	0.0608797
ENSG00000198355	0.0608368
ENSG00000197372	0.0607958
ENSG00000126391	0.0607327
ENSG00000174151	0.0606642
ENSG00000138801	0.0605819
ENSG00000180720	0.0603899
ENSG00000073614	0.060388
ENSG00000119778	0.0602185
ENSG00000154642	0.0601394
ENSG00000105373	0.060137
ENSG00000119714	0.0601286
ENSG00000142675	0.0600651
ENSG00000147180	0.0600411
ENSG00000129195	0.0599951
ENSG00000102970	0.0597745
ENSG00000087299	0.0597324
ENSG00000151151	0.0597167
ENSG00000136141	0.0596587
ENSG00000020256	0.0595987
ENSG00000121671	0.0594733
ENSG00000066739	0.0594413
ENSG00000205246	0.0592956
ENSG00000134444	0.0592501
ENSG00000116667	0.0592433
ENSG00000183578	0.0591602
ENSG00000088053	0.0591362
ENSG00000171159	0.05911
ENSG00000017373	0.0590264
ENSG00000066427	0.0589972
ENSG00000008323	0.0589875
ENSG00000163898	0.0589861
ENSG00000163900	0.0589302
ENSG00000124762	0.0589012
ENSG00000100425	0.0588585
ENSG00000175592	0.0588308
ENSG00000090889	0.0588018
ENSG00000137804	0.0587933
ENSG00000197008	0.0587364
ENSG00000176463	0.0586726
ENSG00000213741	0.0586672
ENSG00000144857	0.0585553
ENSG00000164506	0.0585506
ENSG00000169972	0.058533
ENSG00000171444	0.058532
ENSG00000114993	0.0583867
ENSG00000166016	0.0582507
ENSG00000092445	0.0581519
ENSG00000183675	0.0579306
ENSG00000125895	0.0578169
ENSG00000147036	0.0577771
ENSG00000112357	0.0577682
ENSG00000112182	0.0577669
ENSG00000151150	0.0577659
ENSG00000267106	0.0576977
ENSG00000184060	0.0576559
ENSG00000140332	0.0576211
ENSG00000169884	0.0575869
ENSG00000104427	0.0574499
ENSG00000118495	0.0574303
ENSG00000134333	0.057423
ENSG00000183856	0.0574075
ENSG00000176402	0.0573639
ENSG00000157106	0.0572459
ENSG00000204790	0.0571235
ENSG00000164654	0.0570768
ENSG00000184613	0.0570563
ENSG00000198826	0.0569561
ENSG00000012822	0.0568859
ENSG00000088836	0.0568273
ENSG00000151502	0.0568144
ENSG00000134698	0.0567778
ENSG00000146350	0.0567736
ENSG00000132849	0.0567339
ENSG00000132507	0.0567168
ENSG00000150760	0.056667
ENSG00000008441	0.0566501
ENSG00000184731	0.0566393
ENSG00000198740	0.0566084
ENSG00000160746	0.0564489
ENSG00000143420	0.0563813
ENSG00000197563	0.0563341
ENSG00000170615	0.0562615
ENSG00000054654	0.0562571
ENSG00000125851	0.0562537
ENSG00000213281	0.0562132
ENSG00000160446	0.0561825
ENSG00000147813	0.0561396
ENSG00000072201	0.0560582
ENSG00000133083	0.0560466
ENSG00000113441	0.0560318
ENSG00000163702	0.0559189
ENSG00000165152	0.0558991
ENSG00000108107	0.0558566
ENSG00000169918	0.055838
ENSG00000068745	0.0558354
ENSG00000198911	0.0557174
ENSG00000120158	0.0556869
ENSG00000198034	0.0556731
ENSG00000136950	0.0556228
ENSG00000185158	0.0556009
ENSG00000085465	0.0555608
ENSG00000103044	0.0555459
ENSG00000177917	0.0554366
ENSG00000043514	0.0554237
ENSG00000172724	0.0553412
ENSG00000176170	0.0553244
ENSG00000175662	0.0552613
ENSG00000106351	0.0552573
ENSG00000139154	0.0551574
ENSG00000161800	0.0551361
ENSG00000108924	0.0550743
ENSG00000117724	0.0550151
ENSG00000110002	0.0550105
ENSG00000146411	0.0550032
ENSG00000169302	0.0549282
ENSG00000143321	0.0549196
ENSG00000165724	0.0549037
ENSG00000214517	0.0548675
ENSG00000084207	0.0548413
ENSG00000014216	0.0548306
ENSG00000143748	0.0548011
ENSG00000064309	0.0546835
ENSG00000106268	0.0545931
ENSG00000120685	0.0545814
ENSG00000160214	0.0544646
ENSG00000196262	0.0542928
ENSG00000166682	0.0542491
ENSG00000143774	0.0541662
ENSG00000100906	0.0541522
ENSG00000165813	0.0541347
ENSG00000162302	0.0541328
ENSG00000166046	0.0540892
ENSG00000153561	0.0540646
ENSG00000155324	0.0540285
ENSG00000138316	0.0539835
ENSG00000225526	0.0539804
ENSG00000204179	0.0539086
ENSG00000083168	0.0539076
ENSG00000114790	0.0538825
ENSG00000147437	0.0538667
ENSG00000140403	0.0538182
ENSG00000105173	0.0538169
ENSG00000102317	0.0538062
ENSG00000004660	0.0537849
ENSG00000177606	0.0536846
ENSG00000157227	0.0536686
ENSG00000139629	0.0536339
ENSG00000154102	0.0536078
ENSG00000108179	0.0535972
ENSG00000179294	0.0535691
ENSG00000012983	0.0535293
ENSG00000138641	0.0534601
ENSG00000105699	0.0534215
ENSG00000035115	0.0534078
ENSG00000255561	0.0533901
ENSG00000168539	0.053384
ENSG00000099204	0.0533561
ENSG00000149503	0.0533075
ENSG00000105671	0.0531926
ENSG00000048162	0.053173
ENSG00000068305	0.0531432
ENSG00000126822	0.0531358
ENSG00000160688	0.0530773
ENSG00000175449	0.0530482
ENSG00000168952	0.0529754
ENSG00000118193	0.0529589
ENSG00000049618	0.0529492
ENSG00000138439	0.052947
ENSG00000134532	0.0529155
ENSG00000107104	0.0529133
ENSG00000169607	0.0528981
ENSG00000069020	0.0528295
ENSG00000100399	0.0528143
ENSG00000196914	0.0527224
ENSG00000132004	0.0527117
ENSG00000108639	0.05269
ENSG00000161395	0.0526611
ENSG00000154529	0.0526107
ENSG00000130150	0.0525748
ENSG00000205213	0.0525672
ENSG00000203836	0.0524534
ENSG00000173207	0.0524498
ENSG00000198513	0.0523558
ENSG00000186517	0.052349
ENSG00000116871	0.0523313
ENSG00000080573	0.0522948
ENSG00000083857	0.0522768
ENSG00000099984	0.0522146
ENSG00000106263	0.0521572
ENSG00000187531	0.0521401
ENSG00000198774	0.0521135
ENSG00000169188	0.05204
ENSG00000205221	0.0520349
ENSG00000182810	0.0520089
ENSG00000119844	0.0519754
ENSG00000154764	0.0519617
ENSG00000197766	0.0519409
ENSG00000083097	0.0519211
ENSG00000163328	0.0519209
ENSG00000156675	0.0518833
ENSG00000155918	0.0518606
ENSG00000175213	0.0518465
ENSG00000198270	0.0518461
ENSG00000143507	0.0518261
ENSG00000109047	0.0517678
ENSG00000106546	0.0517626
ENSG00000089177	0.0516469
ENSG00000188177	0.051506
ENSG00000185033	0.0514648
ENSG00000086102	0.0514624
ENSG00000181826	0.0514413
ENSG00000157741	0.0514068
ENSG00000129911	0.0514064
ENSG00000115365	0.0513878
ENSG00000135597	0.0513745
ENSG00000096968	0.0513412
ENSG00000179950	0.0513109
ENSG00000163633	0.0512912
ENSG00000137936	0.051271
ENSG00000137145	0.0512303
ENSG00000180264	0.0512233
ENSG00000088035	0.0511929
ENSG00000114554	0.0511762
ENSG00000164924	0.0511212
ENSG00000136114	0.0511101
ENSG00000057657	0.0510591
ENSG00000161533	0.050915
ENSG00000130653	0.0508406
ENSG00000165288	0.0508024
ENSG00000132669	0.0507652
ENSG00000130810	0.0505753
ENSG00000140853	0.0505752
ENSG00000100321	0.0505469
ENSG00000131653	0.0505411
ENSG00000196872	0.0504849
ENSG00000140470	0.0503975
ENSG00000203734	0.0503491
ENSG00000091622	0.0501961
ENSG00000163399	0.0501852
ENSG00000130939	0.0501332
ENSG00000138640	0.0500984
ENSG00000227124	0.0500069
ENSG00000134247	0.0499762
ENSG00000137074	0.0499623
ENSG00000163584	0.0499327
ENSG00000184384	0.0498325
ENSG00000158163	0.049828
ENSG00000183751	0.0497782
ENSG00000168010	0.0497401
ENSG00000125848	0.0496906
ENSG00000135451	0.0496357
ENSG00000125124	0.0496352
ENSG00000196460	0.0496044
ENSG00000181804	0.0495915
ENSG00000183579	0.0495123
ENSG00000174744	0.0494864
ENSG00000170265	0.0494276
ENSG00000197548	0.0494273
ENSG00000173653	0.0494086
ENSG00000117528	0.0493684
ENSG00000132361	0.0493365
ENSG00000106105	0.0493235
ENSG00000148840	0.0493151
ENSG00000112851	0.0493068
ENSG00000145912	0.0493037
ENSG00000135373	0.0492834
ENSG00000158813	0.0492677
ENSG00000015568	0.0492435
ENSG00000136830	0.0492371
ENSG00000107077	0.0492093
ENSG00000170312	0.0491677
ENSG00000100802	0.0490492
ENSG00000146802	0.0489351
ENSG00000160285	0.0489207
ENSG00000144674	0.048881
ENSG00000112984	0.0488505
ENSG00000116191	0.0488487
ENSG00000133059	0.048821
ENSG00000130826	0.0487815
ENSG00000163291	0.0487614
ENSG00000165494	0.0487485
ENSG00000127980	0.0486762
ENSG00000106261	0.0486379
ENSG00000167977	0.0486035
ENSG00000177426	0.0485906
ENSG00000198677	0.048549
ENSG00000124374	0.048538
ENSG00000078246	0.0485297
ENSG00000154767	0.0485184
ENSG00000138669	0.0485008
ENSG00000103037	0.0484954
ENSG00000141543	0.048458
ENSG00000197386	0.0484391
ENSG00000172354	0.0484273
ENSG00000128573	0.0484267
ENSG00000068489	0.0484085
ENSG00000215045	0.0484048
ENSG00000197694	0.0483893
ENSG00000064652	0.0483336
ENSG00000104205	0.0482742
ENSG00000198408	0.0482206
ENSG00000142731	0.0482025
ENSG00000147862	0.0480794
ENSG00000055917	0.0480688
ENSG00000106415	0.0480663
ENSG00000110693	0.0480584
ENSG00000152520	0.0480524
ENSG00000152348	0.0480323
ENSG00000143207	0.0480078
ENSG00000144559	0.048
ENSG00000115310	0.0479965
ENSG00000100029	0.0479864
ENSG00000055609	0.0479794
ENSG00000104490	0.0479558
ENSG00000137070	0.0479497
ENSG00000133433	0.0479329
ENSG00000188004	0.0478781
ENSG00000091409	0.0478657
ENSG00000042753	0.0478638
ENSG00000238083	0.0478278
ENSG00000134461	0.0478117
ENSG00000184428	0.0478063
ENSG00000167987	0.0478043
ENSG00000095539	0.0477514
ENSG00000140525	0.0477476
ENSG00000224051	0.047722
ENSG00000123485	0.0476999
ENSG00000164082	0.0476991
ENSG00000131558	0.0476956
ENSG00000078018	0.0476581
ENSG00000184178	0.0476427
ENSG00000140022	0.0476349
ENSG00000105364	0.0475885
ENSG00000158458	0.0475648
ENSG00000141376	0.0475645
ENSG00000005483	0.0475572
ENSG00000105464	0.0475483
ENSG00000197535	0.0475422
ENSG00000205978	0.047523
ENSG00000149090	0.0475194
ENSG00000243678	0.0474913
ENSG00000049246	0.047471
ENSG00000153339	0.0474361
ENSG00000158710	0.0474021
ENSG00000198625	0.0474007
ENSG00000147050	0.0473512
ENSG00000064961	0.0473485
ENSG00000102908	0.0473301
ENSG00000133131	0.0473132
ENSG00000007376	0.0473086
ENSG00000081985	0.0472968
ENSG00000102100	0.0472947
ENSG00000238227	0.0472666
ENSG00000112159	0.0472612
ENSG00000167323	0.0472585
ENSG00000100280	0.0472485
ENSG00000144535	0.0471893
ENSG00000076356	0.047186
ENSG00000145414	0.0471665
ENSG00000011304	0.0471536
ENSG00000067191	0.047112
ENSG00000102606	0.0471108
ENSG00000075568	0.0470946
ENSG00000123473	0.0470912
ENSG00000020922	0.0470882
ENSG00000074071	0.0470451
ENSG00000180902	0.0470307
ENSG00000104689	0.0470102
ENSG00000125817	0.047008
ENSG00000113658	0.0469843
ENSG00000102575	0.0469772
ENSG00000141101	0.0469652
ENSG00000165238	0.0469592
ENSG00000159479	0.0469291
ENSG00000140153	0.0468771
ENSG00000133318	0.0467949
ENSG00000165271	0.0467906
ENSG00000167770	0.0467566
ENSG00000176087	0.046745
ENSG00000128016	0.046673
ENSG00000109906	0.0466644
ENSG00000132692	0.0466396
ENSG00000188779	0.0466197
ENSG00000136874	0.046614
ENSG00000197747	0.0466129
ENSG00000247077	0.0465673
ENSG00000185262	0.0465647
ENSG00000186862	0.0465634
ENSG00000141664	0.0465571
ENSG00000168159	0.0465052
ENSG00000103966	0.046405
ENSG00000134716	0.0463886
ENSG00000072506	0.0463626
ENSG00000080503	0.0463471
ENSG00000101447	0.0463267
ENSG00000085871	0.0463236
ENSG00000152439	0.0462934
ENSG00000135926	0.0462473
ENSG00000168003	0.04623
ENSG00000087077	0.0462153
ENSG00000234444	0.0462091
ENSG00000185104	0.0461888
ENSG00000109686	0.0461547
ENSG00000099385	0.0461471
ENSG00000078295	0.046111
ENSG00000196411	0.0460961
ENSG00000143384	0.04602
ENSG00000149716	0.0459809
ENSG00000099377	0.0459447
ENSG00000167900	0.0459249
ENSG00000074800	0.0459049
ENSG00000161960	0.0458922
ENSG00000167470	0.0458713
ENSG00000131467	0.0457764
ENSG00000135093	0.0457549
ENSG00000196586	0.0456964
ENSG00000121281	0.0456341
ENSG00000070756	0.0456305
ENSG00000125780	0.0456174
ENSG00000168079	0.0455389
ENSG00000177182	0.0455311
ENSG00000188994	0.045518
ENSG00000167394	0.0455175
ENSG00000120915	0.045413
ENSG00000134697	0.0454038
ENSG00000161179	0.0453624
ENSG00000121552	0.0453436
ENSG00000131591	0.0453158
ENSG00000146950	0.0452358
ENSG00000164442	0.0452215
ENSG00000117411	0.0451847
ENSG00000050628	0.045176
ENSG00000052749	0.0451719
ENSG00000134690	0.045158
ENSG00000130396	0.0451568
ENSG00000104897	0.0451506
ENSG00000154162	0.0451491
ENSG00000132478	0.0451485
ENSG00000139116	0.0451457
ENSG00000121578	0.045143
ENSG00000174332	0.045118
ENSG00000188559	0.0451022
ENSG00000178177	0.0450525
ENSG00000152484	0.0450277
ENSG00000197124	0.0450152
ENSG00000103257	0.0449831
ENSG00000109819	0.0449805
ENSG00000107815	0.0449773
ENSG00000189227	0.0449647
ENSG00000172006	0.0449634
ENSG00000167130	0.0449616
ENSG00000100767	0.0449547
ENSG00000089685	0.0449399
ENSG00000150477	0.0449344
ENSG00000083720	0.0449084
ENSG00000140564	0.0448805
ENSG00000204120	0.0448803
ENSG00000129932	0.0448607
ENSG00000104856	0.0448425
ENSG00000165392	0.0448372
ENSG00000122952	0.044809
ENSG00000160179	0.0447427
ENSG00000117877	0.044734
ENSG00000038295	0.0447333
ENSG00000099219	0.0447016
ENSG00000171853	0.0446844
ENSG00000134146	0.0446771
ENSG00000141971	0.0446541
ENSG00000109016	0.0446299
ENSG00000153406	0.0446205
ENSG00000073111	0.0446099
ENSG00000205209	0.0446066
ENSG00000183354	0.0445932
ENSG00000136875	0.0445738
ENSG00000166508	0.0444706
ENSG00000179912	0.0444699
ENSG00000171314	0.0444625
ENSG00000145996	0.0444567
ENSG00000149474	0.0444426
ENSG00000095574	0.0444115
ENSG00000131771	0.0444045
ENSG00000147955	0.0443739
ENSG00000176681	0.0443663
ENSG00000196954	0.044362
ENSG00000128524	0.0443468
ENSG00000176597	0.0443397
ENSG00000030110	0.0443371
ENSG00000166436	0.0443161
ENSG00000203685	0.0443131
ENSG00000122547	0.0442896
ENSG00000183826	0.0442551
ENSG00000005059	0.0442361
ENSG00000105176	0.0442314
ENSG00000166189	0.0442263
ENSG00000159023	0.044204
ENSG00000137547	0.0441694
ENSG00000134001	0.0441507
ENSG00000182646	0.0441394
ENSG00000073331	0.0441354
ENSG00000103021	0.0441101
ENSG00000151422	0.0440713
ENSG00000189129	0.0440215
ENSG00000163590	0.0439996
ENSG00000165304	0.043956
ENSG00000116786	0.0439088
ENSG00000121104	0.0439013
ENSG00000104497	0.0438857
ENSG00000165916	0.0437881
ENSG00000127191	0.0437479
ENSG00000182199	0.0437464
ENSG00000110801	0.0437413
ENSG00000126254	0.0437273
ENSG00000116729	0.0437092
ENSG00000123124	0.0436978
ENSG00000175550	0.0436694
ENSG00000133895	0.0436348
ENSG00000112624	0.0436341
ENSG00000101868	0.0436262
ENSG00000112578	0.0435969
ENSG00000147416	0.0435867
ENSG00000175548	0.0435841
ENSG00000032219	0.0435815
ENSG00000165891	0.0435775
ENSG00000198722	0.0435754
ENSG00000154370	0.0435724
ENSG00000132603	0.0435713
ENSG00000119771	0.0435209
ENSG00000221866	0.0435047
ENSG00000017483	0.043498
ENSG00000166908	0.0434868
ENSG00000183891	0.0434822
ENSG00000142973	0.0434585
ENSG00000029993	0.0434473
ENSG00000131389	0.0434426
ENSG00000131475	0.043437
ENSG00000169241	0.0434259
ENSG00000136026	0.0434174
ENSG00000108306	0.0434058
ENSG00000182585	0.0433599
ENSG00000183258	0.043351
ENSG00000169230	0.0433502
ENSG00000112759	0.043345
ENSG00000185053	0.0433238
ENSG00000099875	0.0433089
ENSG00000058600	0.0433043
ENSG00000131165	0.0432993
ENSG00000131747	0.0432857
ENSG00000001629	0.0432465
ENSG00000088808	0.0432283
ENSG00000111877	0.043191
ENSG00000132481	0.043163
ENSG00000203880	0.0431565
ENSG00000107201	0.0431555
ENSG00000185825	0.0431476
ENSG00000187164	0.043142
ENSG00000126216	0.0431274
ENSG00000161091	0.0430874
ENSG00000196312	0.0430732
ENSG00000148572	0.043069
ENSG00000085840	0.0430625
ENSG00000172531	0.0430417
ENSG00000103855	0.0430196
ENSG00000156381	0.0430112
ENSG00000100216	0.0429926
ENSG00000161551	0.0429889
ENSG00000084764	0.0429754
ENSG00000111321	0.0429609
ENSG00000197019	0.0429589
ENSG00000157764	0.042904
ENSG00000159202	0.0428924
ENSG00000095906	0.0428912
ENSG00000112559	0.0428894
ENSG00000158467	0.0428814
ENSG00000136709	0.0428693
ENSG00000105325	0.0428679
ENSG00000183876	0.0428675
ENSG00000078403	0.0428554
ENSG00000104889	0.0428323
ENSG00000101473	0.0428287
ENSG00000051341	0.0428263
ENSG00000131652	0.0428182
ENSG00000082068	0.0428165
ENSG00000036549	0.0428007
ENSG00000100350	0.0427729
ENSG00000145687	0.0427589
ENSG00000174738	0.0427506
ENSG00000107897	0.0427257
ENSG00000177051	0.0427231
ENSG00000165490	0.042713
ENSG00000138615	0.0426719
ENSG00000124787	0.0426508
ENSG00000169718	0.0426138
ENSG00000155008	0.0426055
ENSG00000146731	0.0425913
ENSG00000159399	0.0425911
ENSG00000143368	0.0425713
ENSG00000163625	0.0425549
ENSG00000135063	0.0425476
ENSG00000053372	0.0425348
ENSG00000141959	0.0425265
ENSG00000142669	0.0425168
ENSG00000125743	0.0424887
ENSG00000150990	0.0424876
ENSG00000179886	0.0424851
ENSG00000101003	0.0424523
ENSG00000146242	0.0423964
ENSG00000163071	0.0423954
ENSG00000160072	0.0423811
ENSG00000151929	0.0423762
ENSG00000116514	0.0423705
ENSG00000166135	0.0423676
ENSG00000125319	0.0423591
ENSG00000136720	0.0423454
ENSG00000181938	0.0423435
ENSG00000011009	0.0423354
ENSG00000187838	0.0423257
ENSG00000163257	0.0423242
ENSG00000138433	0.0423128
ENSG00000137764	0.0423003
ENSG00000188283	0.0422835
ENSG00000109458	0.0422374
ENSG00000165895	0.0422337
ENSG00000131269	0.0422145
ENSG00000171044	0.0422046
ENSG00000188959	0.0421832
ENSG00000070814	0.0421633
ENSG00000124784	0.0421496
ENSG00000093167	0.0421381
ENSG00000109911	0.0421311
ENSG00000078699	0.042106
ENSG00000007080	0.0420404
ENSG00000128602	0.0420393
ENSG00000128283	0.0420263
ENSG00000124541	0.0420219
ENSG00000114767	0.0419848
ENSG00000176055	0.0419515
ENSG00000119335	0.0419478
ENSG00000139597	0.0419225
ENSG00000105976	0.0418898
ENSG00000182185	0.0418846
ENSG00000100354	0.0418838
ENSG00000128626	0.0418672
ENSG00000167107	0.0418664
ENSG00000164187	0.041852
ENSG00000080546	0.0418289
ENSG00000127914	0.041825
ENSG00000142507	0.0417898
ENSG00000149923	0.0417776
ENSG00000174373	0.0417752
ENSG00000109805	0.0417675
ENSG00000078114	0.0417563
ENSG00000145882	0.0417529
ENSG00000147324	0.0417527
ENSG00000010017	0.0417135
ENSG00000184357	0.0417118
ENSG00000118007	0.0416875
ENSG00000081320	0.0416807
ENSG00000149136	0.0416148
ENSG00000196715	0.0415934
ENSG00000107864	0.0415826
ENSG00000100949	0.0415616
ENSG00000136270	0.0415586
ENSG00000183166	0.0415161
ENSG00000198356	0.0415043
ENSG00000137807	0.0414778
ENSG00000188092	0.0414771
ENSG00000065268	0.0414767
ENSG00000129595	0.0414696
ENSG00000122687	0.0414462
ENSG00000118655	0.0414348
ENSG00000196724	0.0414122
ENSG00000088826	0.0413892
ENSG00000109618	0.0413517
ENSG00000130706	0.0413454
ENSG00000112033	0.0413449
ENSG00000075391	0.0413338
ENSG00000124370	0.0413077
ENSG00000111206	0.0413014
ENSG00000144455	0.0412597
ENSG00000172264	0.0412212
ENSG00000171723	0.0412183
ENSG00000157500	0.0412046
ENSG00000093000	0.0412024
ENSG00000164117	0.0411945
ENSG00000163002	0.0411728
ENSG00000131149	0.0411506
ENSG00000138777	0.0411317
ENSG00000154845	0.041116
ENSG00000130821	0.0411048
ENSG00000167716	0.0410812
ENSG00000122861	0.0410343
ENSG00000064300	0.0410269
ENSG00000176946	0.0410115
ENSG00000166348	0.0410064
ENSG00000100650	0.0410028
ENSG00000112655	0.0409418
ENSG00000179115	0.0409325
ENSG00000165646	0.0409309
ENSG00000113739	0.0409212
ENSG00000018189	0.0409176
ENSG00000034693	0.0409073
ENSG00000155111	0.0409005
ENSG00000143621	0.0408773
ENSG00000119669	0.0408703
ENSG00000180071	0.0408679
ENSG00000118515	0.040801
ENSG00000085511	0.0407777
ENSG00000011566	0.0407719
ENSG00000030582	0.0407702
ENSG00000197785	0.0407607
ENSG00000241945	0.0407451
ENSG00000039560	0.0407039
ENSG00000156026	0.0407039
ENSG00000160229	0.040658
ENSG00000188157	0.0406377
ENSG00000165637	0.0406062
ENSG00000132661	0.0406013
ENSG00000130204	0.0405904
ENSG00000173039	0.0405891
ENSG00000181467	0.0405888
ENSG00000179979	0.0405597
ENSG00000144560	0.0405451
ENSG00000188868	0.0405395
ENSG00000169689	0.0405199
ENSG00000054116	0.0405089
ENSG00000168904	0.0405032
ENSG00000109321	0.0404779
ENSG00000124177	0.0404724
ENSG00000105298	0.0404657
ENSG00000173064	0.0404641
ENSG00000185359	0.0404598
ENSG00000169641	0.0404543
ENSG00000176101	0.0404451
ENSG00000154473	0.0404175
ENSG00000165322	0.0404158
ENSG00000174705	0.040406
ENSG00000179958	0.0403981
ENSG00000198053	0.0403911
ENSG00000126218	0.0403819
ENSG00000109079	0.0403721
ENSG00000134744	0.040325
ENSG00000215021	0.0403036
ENSG00000185278	0.04029
ENSG00000102178	0.0402826
ENSG00000107833	0.0402588
ENSG00000224531	0.0402356
ENSG00000079482	0.040191
ENSG00000168002	0.0401844
ENSG00000164051	0.0401731
ENSG00000139132	0.0401487
ENSG00000203722	0.0401307
ENSG00000117122	0.0401242
ENSG00000145982	0.0401094
ENSG00000137962	0.0401078
ENSG00000151693	0.0401069
ENSG00000214160	0.040103
ENSG00000169567	0.040092
ENSG00000170035	0.0400842
ENSG00000066583	0.0400796
ENSG00000131899	0.0400739
ENSG00000093010	0.0400604
ENSG00000130164	0.0400161
ENSG00000144451	0.039997
ENSG00000106628	0.0399953
ENSG00000146674	0.0399801
ENSG00000099917	0.039978
ENSG00000121680	0.0399732
ENSG00000164611	0.0399548
ENSG00000107404	0.0399538
ENSG00000132591	0.0399496
ENSG00000132002	0.0399411
ENSG00000136810	0.0398473
ENSG00000156970	0.0398331
ENSG00000171189	0.0398313
ENSG00000198598	0.0398002
ENSG00000145916	0.0397862
ENSG00000151090	0.0397679
ENSG00000165688	0.0397668
ENSG00000065183	0.0397535
ENSG00000169435	0.0397204
ENSG00000119630	0.039711
ENSG00000108018	0.0397012
ENSG00000172500	0.0396957
ENSG00000162885	0.0395885
ENSG00000107771	0.0395784
ENSG00000134070	0.0395734
ENSG00000122140	0.0395285
ENSG00000146232	0.0395016
ENSG00000155438	0.0394942
ENSG00000164118	0.0394828
ENSG00000196419	0.0394651
ENSG00000173818	0.0394613
ENSG00000067225	0.0394461
ENSG00000166405	0.0394299
ENSG00000144554	0.0394235
ENSG00000116984	0.0394202
ENSG00000054392	0.03941
ENSG00000197837	0.0394072
ENSG00000057935	0.0394044
ENSG00000196090	0.039395
ENSG00000110218	0.0393815
ENSG00000131781	0.039364
ENSG00000133315	0.0393526
ENSG00000127720	0.0393294
ENSG00000149782	0.0393202
ENSG00000164073	0.0393132
ENSG00000137274	0.0392976
ENSG00000102984	0.0392938
ENSG00000173077	0.0392632
ENSG00000084623	0.0392445
ENSG00000186073	0.0392273
ENSG00000142002	0.0391996
ENSG00000158792	0.0391985
ENSG00000135604	0.0391956
ENSG00000143570	0.0391903
ENSG00000169100	0.0391747
ENSG00000184967	0.0391728
ENSG00000235173	0.0391558
ENSG00000100385	0.0391539
ENSG00000134759	0.0391511
ENSG00000146414	0.0391448
ENSG00000004766	0.039117
ENSG00000125629	0.0390971
ENSG00000140650	0.0390969
ENSG00000120925	0.0390647
ENSG00000227051	0.0390581
ENSG00000007520	0.0390528
ENSG00000176720	0.0390468
ENSG00000073910	0.0390409
ENSG00000072041	0.0390187
ENSG00000141655	0.0390005
ENSG00000165644	0.038944
ENSG00000174059	0.03894
ENSG00000110321	0.0389372
ENSG00000118197	0.0389249
ENSG00000189144	0.0389243
ENSG00000197106	0.0389137
ENSG00000107223	0.0388937
ENSG00000143951	0.0388868
ENSG00000118680	0.0388617
ENSG00000136824	0.0388464
ENSG00000108239	0.0388413
ENSG00000168778	0.0388143
ENSG00000198925	0.0388019
ENSG00000188373	0.0388012
ENSG00000186132	0.0387974
ENSG00000176022	0.0387888
ENSG00000203485	0.0387851
ENSG00000130772	0.0387768
ENSG00000111653	0.0387672
ENSG00000024526	0.0387641
ENSG00000171291	0.0387555
ENSG00000197780	0.0387509
ENSG00000110900	0.0387504
ENSG00000148700	0.0387472
ENSG00000171606	0.038721
ENSG00000166889	0.0387084
ENSG00000143224	0.0386928
ENSG00000256683	0.0386773
ENSG00000169758	0.0386518
ENSG00000111641	0.0386435
ENSG00000102034	0.0386382
ENSG00000029639	0.0386367
ENSG00000185624	0.0386366
ENSG00000166377	0.0386164
ENSG00000159216	0.0386006
ENSG00000133265	0.0385863
ENSG00000138107	0.0385758
ENSG00000033050	0.0385623
ENSG00000228300	0.0385503
ENSG00000119596	0.0385272
ENSG00000065427	0.0385228
ENSG00000135932	0.0385187
ENSG00000144355	0.0385136
ENSG00000064932	0.0384889
ENSG00000152061	0.0384586
ENSG00000115084	0.0384505
ENSG00000065328	0.0384268
ENSG00000089195	0.0383758
ENSG00000067992	0.0383746
ENSG00000077097	0.0383713
ENSG00000184281	0.0383606
ENSG00000183077	0.0383578
ENSG00000167112	0.0383576
ENSG00000156076	0.0383558
ENSG00000109381	0.0383168
ENSG00000150991	0.038313
ENSG00000171867	0.0382524
ENSG00000172766	0.0382521
ENSG00000112245	0.0382515
ENSG00000159377	0.0382416
ENSG00000113356	0.0382373
ENSG00000150779	0.038229
ENSG00000100784	0.0382261
ENSG00000177873	0.0382156
ENSG00000144744	0.0381955
ENSG00000092098	0.0381845
ENSG00000107957	0.0381752
ENSG00000102898	0.0381711
ENSG00000139618	0.0381689
ENSG00000165283	0.0381654
ENSG00000106305	0.0381355
ENSG00000025156	0.0381268
ENSG00000131069	0.0381147
ENSG00000107282	0.0381078
ENSG00000172869	0.0380968
ENSG00000136828	0.0380909
ENSG00000224186	0.038077
ENSG00000185267	0.0380687
ENSG00000007216	0.0380439
ENSG00000123353	0.038042
ENSG00000100726	0.0380404
ENSG00000068438	0.038036
ENSG00000116663	0.0380251
ENSG00000100462	0.0380235
ENSG00000061987	0.0380213
ENSG00000075218	0.037993
ENSG00000023287	0.0379609
ENSG00000070010	0.0379436
ENSG00000179091	0.0379355
ENSG00000104774	0.0379316
ENSG00000197136	0.037922
ENSG00000112234	0.0379128
ENSG00000178172	0.0379034
ENSG00000175711	0.0378951
ENSG00000110955	0.0378314
ENSG00000228696	0.0378188
ENSG00000071564	0.0378156
ENSG00000079691	0.0378146
ENSG00000054277	0.0378019
ENSG00000010256	0.0378013
ENSG00000149658	0.0377923
ENSG00000104529	0.0377425
ENSG00000134256	0.0377324
ENSG00000149554	0.0377233
ENSG00000170430	0.0377169
ENSG00000173163	0.0377103
ENSG00000051009	0.0377077
ENSG00000163191	0.0377073
ENSG00000165689	0.0376682
ENSG00000145439	0.0376631
ENSG00000159720	0.0376322
ENSG00000099624	0.0376182
ENSG00000161888	0.0376011
ENSG00000089693	0.0375774
ENSG00000172493	0.0375725
ENSG00000018236	0.0375703
ENSG00000175220	0.0375685
ENSG00000183054	0.0375449
ENSG00000213588	0.0375282
ENSG00000126351	0.0375234
ENSG00000170293	0.0375188
ENSG00000183765	0.0375145
ENSG00000077463	0.0375095
ENSG00000013275	0.0374875
ENSG00000105472	0.037481
ENSG00000130032	0.0374727
ENSG00000090316	0.0374637
ENSG00000175221	0.0374635
ENSG00000090372	0.0374531
ENSG00000173465	0.037451
ENSG00000134684	0.0374475
ENSG00000117399	0.0374473
ENSG00000171503	0.0374211
ENSG00000111271	0.037399
ENSG00000100418	0.0373988
ENSG00000052126	0.0373907
ENSG00000165280	0.0373858
ENSG00000142327	0.0373858
ENSG00000111669	0.0373818
ENSG00000062822	0.0373798
ENSG00000162493	0.0373604
ENSG00000167693	0.0373545
ENSG00000185829	0.0373449
ENSG00000157881	0.0373366
ENSG00000109854	0.0373032
ENSG00000183558	0.0373027
ENSG00000112282	0.0372957
ENSG00000117479	0.0372675
ENSG00000082458	0.0372459
ENSG00000167965	0.0372429
ENSG00000159596	0.0372407
ENSG00000130726	0.0372203
ENSG00000108561	0.0372197
ENSG00000186566	0.0371979
ENSG00000189045	0.0371657
ENSG00000184924	0.0371476
ENSG00000108479	0.0371284
ENSG00000087152	0.0371053
ENSG00000117625	0.0371015
ENSG00000123992	0.037085
ENSG00000162910	0.037063
ENSG00000145860	0.0370457
ENSG00000251247	0.0370237
ENSG00000144891	0.0370183
ENSG00000085982	0.0369706
ENSG00000172428	0.0369545
ENSG00000177700	0.0369331
ENSG00000134057	0.0369145
ENSG00000166974	0.0369105
ENSG00000076641	0.0369073
ENSG00000155130	0.0369023
ENSG00000110906	0.0368862
ENSG00000164542	0.0368629
ENSG00000111331	0.0368585
ENSG00000164885	0.0368565
ENSG00000015133	0.0368435
ENSG00000143322	0.0368175
ENSG00000100221	0.0368134
ENSG00000141569	0.0368083
ENSG00000196648	0.036804
ENSG00000174371	0.0367985
ENSG00000197857	0.0367949
ENSG00000104728	0.0367916
ENSG00000115009	0.0367825
ENSG00000106636	0.0367798
ENSG00000126461	0.0367679
ENSG00000166268	0.0367496
ENSG00000165698	0.0367379
ENSG00000136122	0.0367218
ENSG00000173320	0.0367108
ENSG00000111962	0.0367076
ENSG00000066933	0.0367016
ENSG00000158863	0.0366806
ENSG00000152404	0.03667
ENSG00000108294	0.0366402
ENSG00000197622	0.0366038
ENSG00000109519	0.0365963
ENSG00000102466	0.0365832
ENSG00000064115	0.0365785
ENSG00000168393	0.0365751
ENSG00000136908	0.0365545
ENSG00000188786	0.0365474
ENSG00000169629	0.0365444
ENSG00000143458	0.0365441
ENSG00000145743	0.0365287
ENSG00000149573	0.0365278
ENSG00000146410	0.0365106
ENSG00000117868	0.0364973
ENSG00000076003	0.0364566
ENSG00000172164	0.0364519
ENSG00000102910	0.0364497
ENSG00000144357	0.0364446
ENSG00000140464	0.0364145
ENSG00000084636	0.0364105
ENSG00000171222	0.0364055
ENSG00000137819	0.0363971
ENSG00000097021	0.0363904
ENSG00000118482	0.0363605
ENSG00000177946	0.0363448
ENSG00000047230	0.0363446
ENSG00000122550	0.0363341
ENSG00000257218	0.0363239
ENSG00000143303	0.0362863
ENSG00000130309	0.0362397
ENSG00000169239	0.036229
ENSG00000105875	0.0362239
ENSG00000103569	0.0362189
ENSG00000196510	0.0362095
ENSG00000184216	0.0362059
ENSG00000107937	0.0361987
ENSG00000121350	0.0361789
ENSG00000010322	0.0361756
ENSG00000139626	0.0361723
ENSG00000051180	0.0361506
ENSG00000147853	0.0361265
ENSG00000087301	0.0361229
ENSG00000161677	0.03611
ENSG00000115946	0.0361039
ENSG00000124766	0.0360487
ENSG00000189057	0.0360339
ENSG00000165695	0.0360115
ENSG00000084676	0.036006
ENSG00000197375	0.0360046
ENSG00000126934	0.0359967
ENSG00000111799	0.0359647
ENSG00000137672	0.0359627
ENSG00000169213	0.035947
ENSG00000104885	0.0359445
ENSG00000076770	0.035928
ENSG00000140950	0.0359255
ENSG00000071205	0.035919
ENSG00000169627	0.0359076
ENSG00000103249	0.0358839
ENSG00000196331	0.035866
ENSG00000127947	0.0358438
ENSG00000185483	0.0358424
ENSG00000125375	0.0358227
ENSG00000138778	0.0358153
ENSG00000100297	0.0357905
ENSG00000102144	0.0357886
ENSG00000132434	0.0357824
ENSG00000103653	0.0357762
ENSG00000204219	0.0357593
ENSG00000169752	0.0357491
ENSG00000167088	0.0357363
ENSG00000197355	0.0357073
ENSG00000099817	0.0357033
ENSG00000145386	0.0356569
ENSG00000087884	0.0356459
ENSG00000055732	0.035645
ENSG00000181374	0.0356345
ENSG00000011451	0.0356334
ENSG00000130175	0.0356211
ENSG00000179988	0.0356121
ENSG00000166736	0.0356062
ENSG00000168614	0.0355968
ENSG00000083750	0.0355891
ENSG00000143612	0.0355632
ENSG00000132646	0.0355597
ENSG00000061337	0.0355452
ENSG00000136718	0.0355359
ENSG00000149499	0.0354919
ENSG00000140511	0.0354866
ENSG00000067182	0.0354854
ENSG00000120334	0.0354592
ENSG00000148180	0.0354567
ENSG00000167671	0.035447
ENSG00000163803	0.0354466
ENSG00000163933	0.0354235
ENSG00000104980	0.0354226
ENSG00000186153	0.0354191
ENSG00000086598	0.0354123
ENSG00000163565	0.0354095
ENSG00000092068	0.0354034
ENSG00000148218	0.0353909
ENSG00000004455	0.0353741
ENSG00000102384	0.0353701
ENSG00000033178	0.0353645
ENSG00000100311	0.0353628
ENSG00000184500	0.035354
ENSG00000131944	0.03535
ENSG00000134809	0.0353456
ENSG00000125656	0.0353373
ENSG00000158373	0.0353286
ENSG00000104142	0.0353243
ENSG00000100614	0.0353154
ENSG00000148481	0.0353099
ENSG00000173681	0.0352865
ENSG00000162836	0.0352848
ENSG00000151413	0.0352826
ENSG00000198680	0.0352592
ENSG00000112294	0.0352416
ENSG00000171466	0.0352161
ENSG00000177963	0.0351989
ENSG00000103852	0.0351973
ENSG00000127585	0.0351824
ENSG00000109917	0.0351773
ENSG00000167536	0.0351753
ENSG00000100473	0.0351663
ENSG00000145247	0.0351597
ENSG00000113070	0.0351588
ENSG00000166197	0.035151
ENSG00000112742	0.035126
ENSG00000106400	0.0351245
ENSG00000088247	0.0351223
ENSG00000140718	0.0351195
ENSG00000173153	0.0351104
ENSG00000132341	0.0350909
ENSG00000131375	0.0350896
ENSG00000186377	0.0350858
ENSG00000152818	0.0350476
ENSG00000163935	0.0350243
ENSG00000165480	0.0350233
ENSG00000182087	0.0350183
ENSG00000185345	0.0350091
ENSG00000152082	0.0349983
ENSG00000163468	0.0349914
ENSG00000168216	0.0349794
ENSG00000198018	0.0349771
ENSG00000139722	0.0349608
ENSG00000215126	0.0349512
ENSG00000125247	0.0349457
ENSG00000055070	0.0349378
ENSG00000111247	0.0349314
ENSG00000136827	0.0349309
ENSG00000130725	0.0349222
ENSG00000100804	0.0348945
ENSG00000168228	0.034884
ENSG00000105726	0.0348786
ENSG00000189306	0.0348613
ENSG00000134463	0.0348485
ENSG00000105281	0.0348453
ENSG00000132768	0.0348327
ENSG00000131374	0.0348039
ENSG00000102119	0.0347868
ENSG00000138380	0.0347792
ENSG00000139428	0.0347484
ENSG00000100626	0.0347452
ENSG00000175591	0.0347261
ENSG00000170892	0.0347163
ENSG00000071967	0.034713
ENSG00000142794	0.0347084
ENSG00000170340	0.0346983
ENSG00000173566	0.0346948
ENSG00000141627	0.0346923
ENSG00000160818	0.0346917
ENSG00000165474	0.0346913
ENSG00000009694	0.0346827
ENSG00000092330	0.0346435
ENSG00000184840	0.0346398
ENSG00000162377	0.0346358
ENSG00000186283	0.0346243
ENSG00000101152	0.0346194
ENSG00000102780	0.0346177
ENSG00000148335	0.0346121
ENSG00000101150	0.0346008
ENSG00000185504	0.0345789
ENSG00000165912	0.0345597
ENSG00000143353	0.0345462
ENSG00000105997	0.0345407
ENSG00000079432	0.0345328
ENSG00000120159	0.0345294
ENSG00000148842	0.0345181
ENSG00000048544	0.0345136
ENSG00000084774	0.0345117
ENSG00000066117	0.0345106
ENSG00000198805	0.0345043
ENSG00000115042	0.0345033
ENSG00000164109	0.0345005
ENSG00000120509	0.0344914
ENSG00000130332	0.0344635
ENSG00000152601	0.0344581
ENSG00000126217	0.034449
ENSG00000148950	0.0344349
ENSG00000133275	0.0344116
ENSG00000171812	0.0343759
ENSG00000079950	0.0343425
ENSG00000123136	0.0343419
ENSG00000123607	0.0343345
ENSG00000106266	0.0343333
ENSG00000127463	0.0343298
ENSG00000143869	0.0343155
ENSG00000158716	0.0343135
ENSG00000004142	0.0342933
ENSG00000130816	0.0342894
ENSG00000166949	0.0342894
ENSG00000183160	0.0342772
ENSG00000162825	0.034276
ENSG00000166971	0.0342732
ENSG00000116991	0.0342624
ENSG00000071051	0.0342562
ENSG00000137869	0.0342548
ENSG00000139546	0.0342476
ENSG00000101361	0.0342304
ENSG00000213366	0.0342205
ENSG00000040531	0.0342021
ENSG00000118046	0.0341917
ENSG00000166321	0.0341455
ENSG00000179981	0.0341419
ENSG00000106245	0.0341367
ENSG00000107745	0.0341163
ENSG00000134802	0.0340953
ENSG00000121073	0.0340755
ENSG00000131153	0.0340693
ENSG00000122870	0.0340661
ENSG00000105341	0.0340588
ENSG00000131848	0.0340024
ENSG00000185420	0.0339977
ENSG00000164897	0.0339885
ENSG00000124201	0.0339819
ENSG00000135446	0.033981
ENSG00000185130	0.0339647
ENSG00000166912	0.0339617
ENSG00000167632	0.0339601
ENSG00000105771	0.0339547
ENSG00000134258	0.0339267
ENSG00000146085	0.0339267
ENSG00000099795	0.033895
ENSG00000114857	0.0338913
ENSG00000131373	0.033885
ENSG00000178814	0.0338847
ENSG00000176454	0.0338794
ENSG00000122376	0.0338743
ENSG00000128699	0.0338596
ENSG00000175575	0.0338498
ENSG00000102547	0.0338306
ENSG00000183617	0.0338262
ENSG00000116237	0.0338116
ENSG00000138092	0.033802
ENSG00000223547	0.0337958
ENSG00000005238	0.0337841
ENSG00000125977	0.0337767
ENSG00000176974	0.0337664
ENSG00000106479	0.0337636
ENSG00000124813	0.0337275
ENSG00000126787	0.0337193
ENSG00000115234	0.033714
ENSG00000163820	0.0337108
ENSG00000078070	0.0337073
ENSG00000079134	0.0336884
ENSG00000128849	0.0336857
ENSG00000157617	0.0336779
ENSG00000180957	0.0336769
ENSG00000188486	0.0336648
ENSG00000049656	0.0336261
ENSG00000164032	0.0335902
ENSG00000101901	0.0335755
ENSG00000178028	0.0335735
ENSG00000167657	0.0335692
ENSG00000160310	0.0335508
ENSG00000222011	0.0335338
ENSG00000143106	0.0335211
ENSG00000183793	0.0335135
ENSG00000180573	0.0335115
ENSG00000082482	0.033511
ENSG00000188234	0.0334912
ENSG00000129167	0.033489
ENSG00000164128	0.033486
ENSG00000077942	0.0334741
ENSG00000113368	0.0334627
ENSG00000141522	0.0334612
ENSG00000165806	0.0334458
ENSG00000112773	0.0334457
ENSG00000155287	0.0334406
ENSG00000170310	0.0334222
ENSG00000102878	0.0334106
ENSG00000142694	0.0334002
ENSG00000182117	0.0333965
ENSG00000163617	0.0333923
ENSG00000180479	0.0333837
ENSG00000104907	0.0333753
ENSG00000117620	0.0333698
ENSG00000196533	0.0333673
ENSG00000159131	0.0333584
ENSG00000105669	0.03335
ENSG00000174276	0.0333343
ENSG00000047662	0.0333313
ENSG00000138031	0.0333168
ENSG00000105613	0.0333082
ENSG00000197641	0.0333056
ENSG00000150753	0.0333048
ENSG00000125995	0.033296
ENSG00000166741	0.03329
ENSG00000158882	0.0332843
ENSG00000250565	0.0332372
ENSG00000011132	0.0332297
ENSG00000164880	0.0332264
ENSG00000186222	0.0332205
ENSG00000144749	0.0331895
ENSG00000173327	0.0331776
ENSG00000147202	0.0331755
ENSG00000187742	0.0331626
ENSG00000163382	0.0331625
ENSG00000155254	0.0331614
ENSG00000179104	0.0331385
ENSG00000154153	0.0331303
ENSG00000198108	0.0331224
ENSG00000090020	0.0331117
ENSG00000100319	0.0331081
ENSG00000129255	0.033104
ENSG00000027697	0.0330923
ENSG00000138166	0.0330757
ENSG00000124749	0.0330609
[truncated: 3,197 more rows]
