# Supplementary material for: A comprehensive analysis of coding and non-coding transcriptomic changes in cutaneous squamous cell carcinoma
Source: Sci Rep. 2020 Feb 27;10:3637. doi: 10.1038/s41598-020-59660-6 (PMC7046790; doi:10.1038/s41598-020-59660-6)
Supplement: Supplementary file 15 — S8A. [file 41598_2020_59660_MOESM15_ESM.xlsx]

## Sheet: Sheet1
Supplementary Table S8A: High abundance circs detected in healthy skin
sense gene (.=no annotated gene)	antisense gene (.=no annotated gene)	Locus	Strand	Avg RPM	Avg CTL ratio	Found by	circBase ID (.=not in circBase)
.	CDR1	X:139865339-139866824	+	5.808942	233.3333	0	hsa_circ_0001946
HIPK3	.	11:33307958-33309057	+	3.105596	1.457038	1	hsa_circ_0000284
EXOC6B	.	2:72945231-72960247	-	2.197602	0.42872	1	hsa_circ_0009043
PCMTD1	.	8:52773404-52773806	-	2.018446	1.049648	1	hsa_circ_0001801
LPAR1	.	9:113734352-113735838	-	1.774146	1.412675	1	hsa_circ_0087960
MAN1A2	.	1:117944807-117963271	+	1.742325	0.562389	1	hsa_circ_0000118
CDYL	.	6:4891946-4892613	+	1.688076	0.920802	1	hsa_circ_0008285
SMARCA5	.	4:144464661-144465125	+	1.613965	0.725341	1	hsa_circ_0001445
ZNF609	.	15:64791491-64792365	+	1.602601	5.074668	0	hsa_circ_0000615
CORO1C	.	12:109046047-109048186	-	1.493286	0.576799	1	hsa_circ_0000437
PLIN4	.	19:4511522-4511918	-	1.274097	26.69388	0	.
IFFO2	.	1:19244855-19246267	-	1.229515	0.083267	1	.
CD44	.	11:35222628-35226187	+	1.225319	0.051705	1	hsa_circ_0021727
PARD3	.	10:34558584-34573173	-	1.206051	0.400265	1	hsa_circ_0018168
ARAP2	.	4:36230203-36231267	-	1.19186	0.422963	1	hsa_circ_0069399
CDK11B	MMP23A	1:1586822-1650894	-	1.183516	2.000408	0	hsa_circ_0000005
VPS13C	.	15:62299506-62306191	-	1.165954	0.34009	1	hsa_circ_0000607
ZKSCAN1	.	7:99621041-99621930	+	1.119937	0.394348	1	hsa_circ_0001727
SDF4	.	1:1158623-1159348	-	1.101667	0.609073	1	hsa_circ_0000002
VPS16	.	20:2944917-2945848	+	1.035823	0.967681	1	hsa_circ_0006117
TULP4	.	6:158733082-158735300	+	1.003338	0.575023	0	hsa_circ_0131202
CAMSAP1	.	9:138773478-138774924	-	0.998172	1.750144	1	hsa_circ_0001900
RARS	.	5:167915606-167921655	+	0.975185	0.405591	1	hsa_circ_0001550
N4BP2L2	.	13:33091993-33101669	-	0.957375	0.534929	1	hsa_circ_0000471
RHOBTB3	.	5:95091099-95099324	+	0.879141	0.618073	1	hsa_circ_0007444
FAM13B	.	5:137320945-137324004	-	0.876561	0.997828	1	hsa_circ_0001535
ANKRD17	.	4:73956383-73958017	-	0.76415	0.911413	1	hsa_circ_0007883
APLF	.	2:68717321-68772444	+	0.755866	3.638842	1	hsa_circ_0001023
ZNF394	.	7:99090662-99092254	-	0.744864	2.440044	0	hsa_circ_0001726
AFF1	.	4:87967317-87968746	+	0.729548	0.318793	1	hsa_circ_0001423
UBAP2	.	9:33971648-33973235	-	0.709535	0.559877	1	hsa_circ_0001851
ZBTB20	ZBTB20-AS1	3:114069120-114070725	-	0.698034	0.773627	1	hsa_circ_0005332
SLC45A4	LOC105375787	8:142264087-142264728	-	0.695309	2.986094	0	hsa_circ_0001829
PHC3	.	3:169854206-169867032	-	0.691833	0.559861	1	hsa_circ_0001359
PHC3	.	3:169863210-169867032	-	0.691386	0.492102	1	hsa_circ_0001360
USP25	.	21:17135209-17138460	+	0.681308	0.387258	1	hsa_circ_0001178
ESYT2	.	7:158552176-158557544	-	0.651488	0.16122	1	hsa_circ_0001776
NFATC3	.	16:68155889-68160513	+	0.647903	0.911004	1	hsa_circ_0000711
ASH1L	.	1:155408117-155429689	-	0.643879	0.292206	1	hsa_circ_0003247
CSNK1G3	.	5:122881110-122893258	+	0.617742	1.569573	1	hsa_circ_0001522
PRKD3	.	2:37543379-37544322	-	0.616671	1.05437	0	hsa_circ_0000992
PNN	.	14:39648294-39648666	+	0.610535	0.117245	1	hsa_circ_0101802
SLC8A1	.	2:40655612-40657444	-	0.6094	0.72687	1	hsa_circ_0000994
SPECC1	.	17:20107645-20109225	+	0.604851	4.10037	1	hsa_circ_0000745
ERBIN	.	5:65349233-65350779	+	0.604248	0.14514	1	hsa_circ_0072732
RBM23	.	14:23378691-23380612	-	0.602113	0.376748	1	hsa_circ_0000524
ANKRD12	.	18:9182379-9221997	+	0.601694	0.701347	1	hsa_circ_0000826
SCLT1	.	4:129913321-129925031	-	0.583978	1.159023	1	hsa_circ_0001439
FAM228B	.	2:24357988-24369956	+	0.575331	2.982548	1	hsa_circ_0000982
MAP3K1	.	5:56160560-56161804	+	0.572875	0.266005	1	hsa_circ_0001485
ASXL1	.	20:30954186-30956926	+	0.566993	0.766639	1	hsa_circ_0001136
ASAP1	.	8:131164981-131193126	-	0.551615	0.331123	1	hsa_circ_0008934
MED13L	.	12:116668337-116675510	-	0.550732	0.407409	0	hsa_circ_0000443
ZMYM4	.	1:35824525-35827390	+	0.547373	0.589086	1	hsa_circ_0011536
DEK	.	6:18236682-18258636	-	0.545861	0.133282	1	hsa_circ_0075796
ITPKC	.	19:41242890-41243674	+	0.515167	0.407722	1	hsa_circ_0004321
PTK2	.	8:141874410-141900868	-	0.51454	0.114074	1	hsa_circ_0002483
AXL	.	19:41754418-41754725	+	0.514464	0.353034	1	hsa_circ_0002882
.	AHNAK2	14:105412025-105412520	+	0.513875	3.612836	0	hsa_circ_0101406
LDLRAD3	.	11:36248634-36248980	+	0.51117	0.560231	1	hsa_circ_0006988
ZRANB1	.	10:126631025-126631876	+	0.505272	0.483132	1	hsa_circ_0000268
ATXN7	.	3:63898263-63898901	+	0.501601	0.492261	1	hsa_circ_0007761
LIFR	.	5:38523520-38530768	-	0.498141	0.60125	1	hsa_circ_0072309
MAN1A2	.	1:117944807-117984947	+	0.48354	0.179126	1	hsa_circ_0000119
MORC3	.	21:37711076-37717005	+	0.481778	1.101835	0	hsa_circ_0001189
GON4L	.	1:155823066-155823597	-	0.48072	0.296741	1	hsa_circ_0000139
RNF13	.	3:149563797-149639014	+	0.480127	0.316639	1	hsa_circ_0001346
BMPR2	.	2:203329531-203332412	+	0.479392	0.513448	1	hsa_circ_0003218
KIAA2026	.	9:5968018-5988545	-	0.473403	0.213445	1	hsa_circ_0138872
HOMER1	.	5:78734832-78752841	-	0.465569	0.92578	1	hsa_circ_0006916
FAM53B	.	10:126370175-126370948	-	0.464516	0.489689	1	hsa_circ_0000267
GCN1	.	12:120592773-120593523	-	0.4559	0.55222	1	hsa_circ_0000448
FAM126A	.	7:22999874-23030758	-	0.442258	0.446334	1	hsa_circ_0008951
KIAA0368	.	9:114148656-114154104	-	0.431085	0.126788	1	hsa_circ_0001882
FNDC3B	.	3:171965322-171969331	+	0.424267	0.35527	1	hsa_circ_0006156
MAN1A2	.	1:117944807-117957453	+	0.406741	0.063576	1	hsa_circ_0000117
UBAP2	.	9:33953282-33963789	-	0.391689	0.261531	1	hsa_circ_0001847
FCHO2	.	5:72370568-72373320	+	0.362164	1.209089	1	hsa_circ_0002490
RELL1	.	4:37633006-37640126	-	0.357175	0.238565	1	hsa_circ_0001400
DDX17	.	22:38890634-38897285	-	0.357128	0.017948	1	hsa_circ_0002211
RAB3IP	.	12:70193988-70195501	+	0.350531	0.577609	1	hsa_circ_0000419
CLIP1	.	12:122825299-122826244	-	0.337133	0.06361	1	hsa_circ_0029069
BCL11B	.	14:99723807-99724176	-	0.324683	0.465974	1	hsa_circ_0033144
MGA	.	15:41961025-41962156	+	0.320157	0.544426	1	hsa_circ_0000591
TMEM165	.	4:56277780-56284152	+	0.294844	0.115983	1	hsa_circ_0001414
METTL3	.	14:21971315-21972024	-	0.294396	0.470415	1	hsa_circ_0000523
FGD6	.	12:95602618-95605043	-	0.293829	0.394024	1	hsa_circ_0099549
FAT1	.	4:187627716-187630999	-	0.277173	0.092686	1	hsa_circ_0001461
VMP1	.	17:57808781-57816308	+	0.274102	0.073277	1	hsa_circ_0006508
FBXW7	.	4:153332454-153333681	-	0.257768	0.826379	1	hsa_circ_0001451
XPO1	.	2:61749745-61761038	-	0.256522	0.136717	1	hsa_circ_0001017
TNFRSF19	.	13:24164288-24200931	+	0.225063	0.205626	1	hsa_circ_0008784
ZBTB44	.	11:130130750-130131824	-	0.220154	0.247808	1	hsa_circ_0002484
NFATC3	.	16:68155889-68157024	+	0.215558	0.246136	1	hsa_circ_0005615
CEP70	.	3:138289159-138291774	-	0.208505	0.793024	1	hsa_circ_0004524
ZC3H6	.	2:113057425-113089859	+	0.202241	1.256116	0	hsa_circ_0117028
IFNGR2	TMEM50B	21:34804483-34805178	+	0.201134	0.499797	1	hsa_circ_0001185
RMDN3	.	15:41036244-41037457	-	0.198782	0.261603	1	hsa_circ_0004942
FARSA	.	19:13039155-13039661	-	0.197504	0.412307	1	hsa_circ_0000896
UBE2K	.	4:39739039-39776553	+	0.194988	0.215611	1	hsa_circ_0002590
GSE1	.	16:85667519-85667738	+	0.190502	3.845083	1	hsa_circ_0000722
ARHGAP10	.	4:148775826-148803083	+	0.190444	0.691173	0	hsa_circ_0125473
ZCCHC11	.	1:52959282-52975384	-	0.186286	0.120437	1	hsa_circ_0003632
AFF2	.	X:147743428-147744289	+	0.178738	3.425397	1	hsa_circ_0001947
REPS1	.	6:139264649-139265759	-	0.177728	0.298057	1	hsa_circ_0004368
SETD3	.	14:99924615-99932150	-	0.176868	0.317275	1	hsa_circ_0000567
NEAT1	.	11:65198239-65205128	+	0.17645	6.3	0	hsa_circ_0003812
ZSWIM6	.	5:60768507-60768864	+	0.175495	0.605777	1	hsa_circ_0005399
DBP	.	19:49136700-49136912	-	0.173171	0.357598	1	hsa_circ_0003912
RCAN3	.	1:24840803-24841057	+	0.173004	0.457912	1	hsa_circ_0003553
YPEL2	.	17:57430575-57430887	+	0.172127	1.392857	1	hsa_circ_0005600
SCMH1	.	1:41536266-41541123	-	0.167402	0.569787	1	hsa_circ_0000061
EBF1	.	5:158368701-158368987	-	0.166335	14.57143	0	hsa_circ_0128454
PTPN13	.	4:87693930-87696805	+	0.16395	0.063541	1	hsa_circ_0007324
SRCAP	.	16:30740286-30740893	+	0.163592	1.991008	1	hsa_circ_0006127
DMKN	.	19:35988193-35988387	-	0.163057	16.57143	0	.
SPPL3	.	12:121220457-121222396	-	0.161858	0.24362	1	hsa_circ_0003472
NFIX	.	19:13135834-13136366	+	0.160414	0.162259	1	hsa_circ_0005660
MARK4	.	19:45766370-45766625	+	0.160135	0.638705	1	hsa_circ_0000940
SENP6	.	6:76331247-76344527	+	0.160072	0.207138	1	hsa_circ_0077078
SAMD4A	.	14:55168779-55169298	+	0.159755	0.659055	1	hsa_circ_0004846
TNPO3	.	7:128655032-128658211	-	0.158826	0.272152	1	hsa_circ_0001741
DOPEY2	.	21:37619814-37620866	+	0.157978	0.3859	1	hsa_circ_0001187
FGD4	.	12:32751430-32764217	+	0.156522	0.290917	1	hsa_circ_0025843
PICALM	.	11:85707868-85742653	-	0.155576	0.058045	1	hsa_circ_0023923
CCDC66	.	3:56626997-56628056	+	0.155273	0.407096	1	hsa_circ_0001313
.	.	6:158703294-158735300	+	0.154573	0.277862	0	hsa_circ_0131196
TET2	TET2-AS1	4:106155053-106158508	+	0.153427	0.261655	1	hsa_circ_0070562
NCOA2	.	8:71126137-71128999	-	0.150318	0.213265	1	hsa_circ_0137069
.	.	19:24014398-24016323	+	0.149765	1.12961	0	hsa_circ_0109327
GPBP1L1	.	1:46105881-46108171	-	0.149637	0.124244	1	hsa_circ_0008774
SNX27	.	1:151611363-151611595	+	0.148825	0.375718	1	hsa_circ_0000130
KDM4B	.	19:5047486-5082515	+	0.148429	0.362837	1	hsa_circ_0002926
GRHPR	.	9:37424841-37426651	+	0.147362	0.127237	1	hsa_circ_0001861
ZNF800	.	7:127013395-127017383	-	0.145803	0.187266	1	hsa_circ_0082096
TIMMDC1	.	3:119219541-119222868	+	0.145293	0.127085	1	hsa_circ_0001329
TMEM138	.	11:61133516-61135470	+	0.145246	0.398077	1	hsa_circ_0002058
PTPN13	.	4:87685745-87689129	+	0.144566	0.204761	1	hsa_circ_0007948
CDK8	.	13:26974589-26975761	+	0.144445	0.36835	1	hsa_circ_0003489
IL20RB	.	3:136699307-136714398	+	0.14414	0.036619	1	hsa_circ_0067492
NIPBL	.	5:36982266-36986403	+	0.144037	0.247264	0	hsa_circ_0128921
KRT1	.	12:53073882-53074008	-	0.143523	3.087868	0	.
FAM120A	.	9:96233422-96261168	+	0.142646	0.318708	1	hsa_circ_0001875
ELK4	.	1:205585605-205593019	-	0.140222	1.140936	1	hsa_circ_0000175
UBE3A	.	15:25650607-25657118	-	0.139819	0.318235	1	hsa_circ_0000586
VAPB	.	20:57014000-57016139	+	0.139614	0.115529	1	hsa_circ_0001173
SETBP1	.	18:42281139-42281797	+	0.139337	0.739936	1	hsa_circ_0006491
KMT2E	.	7:104714065-104717880	+	0.139291	0.06063	1	hsa_circ_0001736
CD44	.	11:35222628-35229753	+	0.13926	0.013082	1	hsa_circ_0021728
BPTF	.	17:65941524-65972074	+	0.136963	0.305762	1	hsa_circ_0000799
ANKRD12	.	18:9204473-9221997	+	0.13661	0.118534	1	hsa_circ_0003865
FGFR2	.	10:123298105-123325218	-	0.136304	0.146579	1	hsa_circ_0092984
STAG3L5P-PVRIG2P-PILRB	.	7:99952765-99953427	+	0.135436	0.385931	0	hsa_circ_0005925
CEP192	.	18:12999419-13019205	+	0.135257	1.549011	1	hsa_circ_0000831
RANBP9	NOL7	6:13632601-13644961	-	0.135234	0.262092	1	hsa_circ_0001577
ERBIN	.	5:65284462-65290692	+	0.135157	0.078466	1	hsa_circ_0001492
SLC12A2	.	5:127474288-127488497	+	0.13428	0.061816	1	hsa_circ_0006034
NFAT5	.	16:69729038-69729282	+	0.133254	0.093523	1	hsa_circ_0006845
PLEKHM3	.	2:208841374-208842310	-	0.132858	0.542202	1	hsa_circ_0001095
HNRNPM	.	19:8520288-8528570	+	0.132289	0.122499	1	hsa_circ_0006382
SP3	.	2:174819600-174820960	-	0.132135	0.166892	1	hsa_circ_0002642
ANKRD12	.	18:9195548-9221997	+	0.132025	0.114596	1	hsa_circ_0046843
POF1B	.	X:84600865-84622771	-	0.130951	0.010023	1	.
SYNE2	MIR548AZ	14:64465631-64489581	+	0.130854	0.028668	1	hsa_circ_0102377
FAM114A2	.	5:153413350-153414527	-	0.130848	0.839271	1	hsa_circ_0001546
UBAC2	MIR548AN	13:99890680-99896878	+	0.129836	0.113012	1	hsa_circ_0030720
PTPN13	.	4:87614739-87622954	+	0.129772	0.065972	1	hsa_circ_0007263
AFF4	.	5:132227855-132228810	-	0.129348	0.044113	1	hsa_circ_0001529
SLTM	.	15:59204761-59209198	-	0.129295	0.127917	1	hsa_circ_0000605
UBXN7	.	3:196118683-196129890	-	0.129008	0.296373	1	hsa_circ_0001380
BAZ1A	.	14:35331249-35331528	-	0.128962	0.224685	1	hsa_circ_0006137
SMG1	.	16:18852886-18856973	-	0.128258	0.065091	1	hsa_circ_0006434
TRIM35	.	8:27151596-27151827	-	0.127431	0.274626	1	hsa_circ_0083756
RIPK1	.	6:3076997-3078169	+	0.127252	0.225408	1	hsa_circ_0001571
QSER1	.	11:32948702-32956981	+	0.126425	0.417376	1	hsa_circ_0021570
UTRN	.	6:144808683-144814592	+	0.125865	0.036789	1	hsa_circ_0004826
SLK	.	10:105767934-105778666	+	0.12582	0.040594	1	hsa_circ_0000259
DNAJB12	.	10:74100546-74100928	-	0.125649	0.12794	1	hsa_circ_0008662
.	.	3:3819408-3830758	-	0.125277	2.51746	0	hsa_circ_0003910
LOC401320	.	7:30590251-30614497	-	0.125152	0.693574	0	hsa_circ_0134091
CCDC7	.	10:32832227-32873232	+	0.12463	2.076531	0	hsa_circ_0000233
UBE2K	.	4:39739039-39779430	+	0.124099	0.13519	1	hsa_circ_0069492
EMILIN2	.	18:2890558-2892484	+	0.123709	0.437363	1	hsa_circ_0004658
FKBP3	.	14:45587230-45599993	-	0.123063	0.306842	0	hsa_circ_0101874
SOS2	.	14:50616725-50616948	-	0.122761	0.085858	1	hsa_circ_0007695
HP1BP3	.	1:21097422-21100103	-	0.121711	0.071927	1	hsa_circ_0005782
PRDM5	.	4:121675707-121732604	-	0.121143	1.764172	1	hsa_circ_0005654
LMTK2	.	7:97820039-97823884	+	0.120324	0.428688	1	hsa_circ_0001725
MBOAT2	.	2:9048750-9098771	-	0.119943	0.255182	1	hsa_circ_0000972
CDK13	.	7:40027197-40041630	+	0.119702	0.26453	1	hsa_circ_0001699
BBX	.	3:107429298-107435696	+	0.11912	0.139764	1	hsa_circ_0001324
NRIP1	.	21:16386664-16415895	-	0.118801	0.226264	1	hsa_circ_0004771
RAPGEF5	.	7:22347957-22357656	-	0.118454	0.554617	1	hsa_circ_0133954
DOCK1	.	10:128768965-128788867	+	0.118138	0.031355	1	hsa_circ_0007142
MPP6	.	7:24663284-24708279	+	0.117328	0.612735	1	hsa_circ_0001686
PHKB	.	16:47531309-47549512	+	0.116196	0.209181	1	hsa_circ_0000698
METRNL	.	17:81042813-81043199	+	0.115991	0.070924	1	.
HP1BP3	.	1:21083658-21100103	-	0.115838	0.073286	1	hsa_circ_0000024
SWT1	.	1:185183638-185200840	+	0.115805	1.947186	1	hsa_circ_0004689
GIGYF2	.	2:233651863-233660935	+	0.114638	11.42857	0	hsa_circ_0119355
COBLL1	.	2:165548730-165552346	-	0.114381	0.082697	1	hsa_circ_0117890
ACVR2A	.	2:148653869-148657467	+	0.113075	0.394096	1	hsa_circ_0001073
ANKRD17	.	4:73950965-73958017	-	0.11303	0.302698	1	hsa_circ_0001417
ZNF362	.	1:33760537-33760906	+	0.112784	0.54433	1	hsa_circ_0009027
CCDC9	.	19:47767859-47768203	+	0.112244	0.71703	1	hsa_circ_0000944
KMT2E	.	7:104714065-104719410	+	0.112138	0.054816	1	hsa_circ_0081819
CAMSAP2	.	1:200729966-200784772	+	0.111735	0.090591	1	hsa_circ_0015839
SLAIN2	.	4:48371865-48385801	+	0.111647	0.163273	1	hsa_circ_0126525
WDR78	.	1:67356836-67371058	-	0.110745	1.242744	1	hsa_circ_0006677
SEMA3C	.	7:80418621-80440017	-	0.110536	0.084783	1	hsa_circ_0004365
KIAA2026	.	9:5954015-5988545	-	0.110145	0.093989	1	hsa_circ_0138870
BACE2	.	21:42598192-42629253	+	0.109079	0.425928	1	hsa_circ_0061774
ACSL3	.	2:223765391-223773868	+	0.107762	0.200557	1	hsa_circ_0004821
RICTOR	.	5:38991050-39021238	-	0.1072	0.187005	1	hsa_circ_0006308
RSRC1	.	3:157839891-157841780	+	0.107037	0.080569	1	hsa_circ_0001355
FAM208B	.	10:5741487-5756170	+	0.106271	0.636704	0	hsa_circ_0000209
FUNDC1	.	X:44383247-44386611	-	0.105744	0.410983	0	hsa_circ_0007290
PSD3	.	8:18656804-18662408	-	0.103246	0.150577	1	hsa_circ_0004458
MYOF	.	10:95140975-95148911	-	0.101682	0.046441	1	hsa_circ_0005898
WDR7	.	18:54423813-54426184	+	0.101319	0.151513	1	hsa_circ_0000852
FBXW4	.	10:103427642-103436193	-	0.100369	0.421236	1	hsa_circ_0008362
PSMA7	.	20:60714130-60716000	-	0.100318	0.027181	1	hsa_circ_0003456
FOXK2	.	17:80521229-80526077	+	0.099986	0.234912	1	hsa_circ_0000816
DOCK1	.	10:128768965-128798571	+	0.099611	0.069755	1	hsa_circ_0002669
KIFAP3	.	1:169947225-170001116	-	0.099345	0.365175	0	hsa_circ_0111121
SIPA1L3	.	19:38631823-38633350	+	0.098882	0.475835	1	hsa_circ_0006670
ZNF644	.	1:91382196-91383711	-	0.098488	0.514961	0	hsa_circ_0114419
