# Supplementary material for: A comprehensive analysis of coding and non-coding transcriptomic changes in cutaneous squamous cell carcinoma
Source: Sci Rep. 2020 Feb 27;10:3637. doi: 10.1038/s41598-020-59660-6 (PMC7046790; doi:10.1038/s41598-020-59660-6)
Supplement: Supplementary file 16 — S8B. [file 41598_2020_59660_MOESM16_ESM.xlsx]

## Sheet: Sheet1
Supplementary Table S8B: High abundance circs detected in cSCC
sense gene (.=no annotated gene)	antisense gene (.=no annotated gene)	Locus	strand	Avg RPM	Avg CTL ratio	Found by CIRCexplorer (0=no, 1=yes)	circBase ID (.=not in circBase)
HIPK3	.	chr11:33307958-33309057	+	4.317065	2.61554	1	hsa_circ_0000284
CDYL	.	chr6:4891946-4892613	+	2.096772	1.220341	1	hsa_circ_0008285
MAN1A2	.	chr1:1.18E+08-1.18E+08	+	1.705178	0.426837	1	hsa_circ_0000118
ARAP2	.	chr4:36230203-36231267	-	1.558865	0.776543	1	hsa_circ_0069399
SPECC1	.	chr17:20107645-20109225	+	1.437149	2.317099	1	hsa_circ_0000745
ZNF609	.	chr15:64791491-64792365	+	1.33988	5.069432	0	hsa_circ_0000615
.	CDR1	chrX:1.4E+08-1.4E+08	+	1.273944	59.11111	0	hsa_circ_0001946
PCMTD1	.	chr8:52773404-52773806	-	1.192696	0.973574	1	hsa_circ_0001801
FGD6	.	chr12:95602618-95605043	-	1.132163	1.153049	1	hsa_circ_0099549
SMARCA5	.	chr4:1.44E+08-1.44E+08	+	1.029665	0.300776	1	hsa_circ_0001445
LPAR1	.	chr9:1.14E+08-1.14E+08	-	0.985289	0.871545	1	hsa_circ_0087960
ZKSCAN1	.	chr7:99621041-99621930	+	0.974975	0.569243	1	hsa_circ_0001727
TNFRSF21	.	chr6:47251673-47254331	-	0.898788	0.558334	1	hsa_circ_0001610
LPAR3	.	chr1:85331067-85331821	-	0.854332	1.621958	1	hsa_circ_0004390
CAMSAP1	.	chr9:1.39E+08-1.39E+08	-	0.847743	1.219627	1	hsa_circ_0001900
CORO1C	.	chr12:1.09E+08-1.09E+08	-	0.825316	0.265854	1	hsa_circ_0000437
CDK11B	MMP23A	chr1:1586822-1650894	-	0.812726	1.624155	0	hsa_circ_0000005
EXOC6B	.	chr2:72945231-72960247	-	0.793169	0.275483	1	hsa_circ_0009043
ANKRD12	.	chr18:9182379-9221997	+	0.737304	1.259494	1	hsa_circ_0000826
CSNK1G3	.	chr5:1.23E+08-1.23E+08	+	0.711706	1.816074	1	hsa_circ_0001522
ASAP1	.	chr8:1.31E+08-1.31E+08	-	0.704252	0.507318	1	hsa_circ_0008934
FAM13B	.	chr5:1.37E+08-1.37E+08	-	0.691618	0.836004	1	hsa_circ_0001535
N4BP2L2	.	chr13:33091993-33101669	-	0.655213	0.427598	1	hsa_circ_0000471
FAT1	.	chr4:1.88E+08-1.88E+08	-	0.636988	0.114239	1	hsa_circ_0001461
CDYL2	.	chr16:80718434-80719026	-	0.636927	1.150356	1	hsa_circ_0004087
SDF4	.	chr1:1158623-1159348	-	0.627282	0.19785	1	hsa_circ_0000002
FBXW7	.	chr4:1.53E+08-1.53E+08	-	0.624234	1.855417	1	hsa_circ_0001451
RARS	.	chr5:1.68E+08-1.68E+08	+	0.597627	0.201756	1	hsa_circ_0001550
TMEM165	.	chr4:56277780-56284152	+	0.596317	0.06106	1	hsa_circ_0001414
KIAA0368	.	chr9:1.14E+08-1.14E+08	-	0.579644	0.136058	1	hsa_circ_0001882
ZRANB1	.	chr10:1.27E+08-1.27E+08	+	0.574492	0.824738	1	hsa_circ_0000268
MGA	.	chr15:41961025-41962156	+	0.568102	0.832815	1	hsa_circ_0000591
ZBTB44	.	chr11:1.3E+08-1.3E+08	-	0.567867	0.867956	1	hsa_circ_0002484
NFATC3	.	chr16:68155889-68160513	+	0.550888	1.11716	1	hsa_circ_0000711
CD44	.	chr11:35222628-35226187	+	0.550111	0.021166	1	hsa_circ_0021727
RNF13	.	chr3:1.5E+08-1.5E+08	+	0.540043	0.308528	1	hsa_circ_0001346
ASH1L	.	chr1:1.55E+08-1.55E+08	-	0.529135	0.370944	1	hsa_circ_0003247
ANKRD17	.	chr4:73956383-73958017	-	0.524745	0.510334	1	hsa_circ_0007883
ERBIN	.	chr5:65349233-65350779	+	0.518165	0.176885	1	hsa_circ_0072732
PUM1	.	chr1:31465236-31468067	-	0.515764	0.104787	1	hsa_circ_0000043
FAM53B	.	chr10:1.26E+08-1.26E+08	-	0.507226	0.44236	1	hsa_circ_0000267
MAN1A2	.	chr1:1.18E+08-1.18E+08	+	0.493801	0.192243	1	hsa_circ_0000119
MED13L	.	chr12:1.17E+08-1.17E+08	-	0.467709	0.341839	0	hsa_circ_0000443
TULP4	.	chr6:1.59E+08-1.59E+08	+	0.467135	0.344033	0	hsa_circ_0131202
PRKD3	.	chr2:37543379-37544322	-	0.465463	0.687956	0	hsa_circ_0000992
ESYT2	.	chr7:1.59E+08-1.59E+08	-	0.463032	0.107255	1	hsa_circ_0001776
SLC45A4	LOC105375787	chr8:1.42E+08-1.42E+08	-	0.456177	2.397096	0	hsa_circ_0001829
PHC3	.	chr3:1.7E+08-1.7E+08	-	0.452616	0.463296	1	hsa_circ_0001360
MAN1A2	.	chr1:1.18E+08-1.18E+08	+	0.451909	0.073425	1	hsa_circ_0000117
ZBTB20	ZBTB20-AS1	chr3:1.14E+08-1.14E+08	-	0.450109	0.863377	1	hsa_circ_0005332
PNN	.	chr14:39648294-39648666	+	0.449911	0.14736	1	hsa_circ_0101802
RBM23	.	chr14:23378691-23380612	-	0.441686	0.374822	1	hsa_circ_0000524
ATXN7	.	chr3:63898263-63898901	+	0.43935	0.538661	1	hsa_circ_0007761
ASXL1	.	chr20:30954186-30956926	+	0.437497	1.006361	1	hsa_circ_0001136
SLC8A1	.	chr2:40655612-40657444	-	0.413209	0.766425	1	hsa_circ_0000994
GCN1	.	chr12:1.21E+08-1.21E+08	-	0.411746	0.340098	1	hsa_circ_0000448
USP25	.	chr21:17135209-17138460	+	0.408859	0.235523	1	hsa_circ_0001178
PARD3	.	chr10:34558584-34573173	-	0.400329	0.277953	1	hsa_circ_0018168
AFF1	.	chr4:87967317-87968746	+	0.400264	0.322661	1	hsa_circ_0001423
ZNF394	.	chr7:99090662-99092254	-	0.395442	1.152738	0	hsa_circ_0001726
METTL3	.	chr14:21971315-21972024	-	0.394682	0.549261	1	hsa_circ_0000523
HOMER1	.	chr5:78734832-78752841	-	0.381592	0.523298	1	hsa_circ_0006916
MAP3K1	.	chr5:56160560-56161804	+	0.374343	0.255473	1	hsa_circ_0001485
VPS16	.	chr20:2944917-2945848	+	0.370617	0.638606	1	hsa_circ_0006117
SCLT1	.	chr4:1.3E+08-1.3E+08	-	0.368598	1.180216	1	hsa_circ_0001439
NFATC3	.	chr16:68155889-68157024	+	0.367037	0.469792	1	hsa_circ_0005615
BCL11B	.	chr14:99723807-99724176	-	0.354215	0.579572	1	hsa_circ_0033144
GON4L	.	chr1:1.56E+08-1.56E+08	-	0.337275	0.280658	1	hsa_circ_0000139
FCHO2	.	chr5:72370568-72373320	+	0.334292	1.50989	1	hsa_circ_0002490
RELL1	.	chr4:37633006-37640126	-	0.331012	0.237133	1	hsa_circ_0001400
PHC3	.	chr3:1.7E+08-1.7E+08	-	0.329737	0.402601	1	hsa_circ_0001359
PTK2	.	chr8:1.42E+08-1.42E+08	-	0.328352	0.115201	1	hsa_circ_0002483
FNDC3B	.	chr3:1.72E+08-1.72E+08	+	0.316669	0.256703	1	hsa_circ_0006156
RHOBTB3	.	chr5:95091099-95099324	+	0.315936	0.588152	1	hsa_circ_0007444
XPO1	.	chr2:61749745-61761038	-	0.315739	0.19972	1	hsa_circ_0001017
CLIP1	.	chr12:1.23E+08-1.23E+08	-	0.31108	0.082169	1	hsa_circ_0029069
VPS13C	.	chr15:62299506-62306191	-	0.310433	0.104847	1	hsa_circ_0000607
DDX17	.	chr22:38890634-38897285	-	0.303192	0.025308	1	hsa_circ_0002211
UBAP2	.	chr9:33953282-33963789	-	0.298858	0.194105	1	hsa_circ_0001847
VMP1	.	chr17:57808781-57816308	+	0.297332	0.058212	1	hsa_circ_0006508
MORC3	.	chr21:37711076-37717005	+	0.275691	1.049584	0	hsa_circ_0001189
ZMYM4	.	chr1:35824525-35827390	+	0.275141	0.405097	1	hsa_circ_0011536
UBAP2	.	chr9:33971648-33973235	-	0.262404	0.345846	1	hsa_circ_0001851
DEK	.	chr6:18236682-18258636	-	0.256133	0.059868	1	hsa_circ_0075796
ITPKC	.	chr19:41242890-41243674	+	0.230862	0.142739	1	hsa_circ_0004321
KIAA2026	.	chr9:5968018-5988545	-	0.229523	0.149991	1	hsa_circ_0138872
MTCL1	.	chr18:8718421-8720494	+	0.227898	0.371657	1	hsa_circ_0000825
LDLRAD3	.	chr11:36248634-36248980	+	0.222239	0.260038	1	hsa_circ_0006988
RAB3IP	.	chr12:70193988-70195501	+	0.220213	0.671251	1	hsa_circ_0000419
ERC1	.	chr12:1136913-1137738	+	0.214876	0.389179	1	hsa_circ_0000373
EPSTI1	.	chr13:43528083-43544806	-	0.212659	0.23208	1	hsa_circ_0000479
STX6	.	chr1:1.81E+08-1.81E+08	-	0.18458	0.197504	1	hsa_circ_0007905
PLEKHM3	.	chr2:2.09E+08-2.09E+08	-	0.180059	0.802447	1	hsa_circ_0001095
SRSF4	.	chr1:29481207-29481422	-	0.178877	0.081826	1	hsa_circ_0006602
SETBP1	.	chr18:42281139-42281797	+	0.174866	0.556072	1	hsa_circ_0006491
RSRC1	.	chr3:1.58E+08-1.58E+08	+	0.167771	0.135181	1	hsa_circ_0001355
PHKB	.	chr16:47531309-47549512	+	0.160192	0.35334	1	hsa_circ_0000698
EPHB4	.	chr7:100000000-100000000	-	0.157647	0.329589	1	hsa_circ_0001730
BPTF	.	chr17:65941524-65972074	+	0.153586	0.529814	1	hsa_circ_0000799
STAG3L5P-PVRIG2P-PILRB	.	chr7:99952765-99953427	+	0.152733	0.731882	0	hsa_circ_0005925
MAN1A2	.	chr1:1.18E+08-1.18E+08	+	0.152518	0.059343	1	hsa_circ_0000116
BBX	.	chr3:1.07E+08-1.07E+08	+	0.141872	0.283112	1	hsa_circ_0001324
ATF7IP	.	chr12:14576842-14578407	+	0.139257	0.156985	1	hsa_circ_0097977
ANKRD17	.	chr4:73950965-73958017	-	0.136095	0.325741	1	hsa_circ_0001417
BARD1	.	chr2:2.16E+08-2.16E+08	-	0.13596	0.393258	1	hsa_circ_0001098
WDR7	.	chr18:54423813-54426184	+	0.135846	0.289209	1	hsa_circ_0000852
GOLGA1	.	chr9:1.28E+08-1.28E+08	-	0.134862	0.209944	1	hsa_circ_0002883
PPFIA1	.	chr11:70200406-70202360	+	0.132712	0.223103	1	hsa_circ_0000337
MTHFD2L	.	chr4:75040222-75091111	+	0.132698	1.010031	1	hsa_circ_0069982
RCAN3	.	chr1:24840803-24841057	+	0.130393	0.617999	1	hsa_circ_0003553
CAMSAP2	.	chr1:2.01E+08-2.01E+08	+	0.129632	0.068455	1	hsa_circ_0015839
NUP54	.	chr4:77055327-77065626	-	0.129187	0.174108	1	hsa_circ_0070039
ZFY	.	chrY:2821949-2829687	+	0.128827	0.881071	1	hsa_circ_0001953
HIPK2	.	chr7:1.39E+08-1.39E+08	-	0.128659	0.23452	1	hsa_circ_0001756
KDM4B	.	chr19:5047486-5082515	+	0.128574	0.503077	1	hsa_circ_0002926
VAPB	.	chr20:57014000-57016139	+	0.127763	0.094552	1	hsa_circ_0001173
HP1BP3	.	chr1:21083658-21100103	-	0.127267	0.104544	1	hsa_circ_0000024
KIFAP3	.	chr1:1.7E+08-1.7E+08	-	0.126851	0.418186	0	hsa_circ_0111121
FOXO1	.	chr13:41133645-41134997	-	0.126845	0.277407	1	hsa_circ_0030042
2019-09-09	.	chr17:75398140-75398785	+	0.125742	0.090741	1	hsa_circ_0005320
IFNGR2	TMEM50B	chr21:34804483-34805178	+	0.121535	0.080059	1	hsa_circ_0001185
SP100	.	chr2:2.31E+08-2.31E+08	+	0.120573	0.07037	1	hsa_circ_0003922
CREBBP	.	chr16:3900297-3901010	-	0.118378	0.129361	1	hsa_circ_0007637
DOPEY2	.	chr21:37619814-37620866	+	0.118004	0.661201	1	hsa_circ_0001187
LMTK2	.	chr7:97820039-97823884	+	0.117822	0.47057	1	hsa_circ_0001725
RBM33	.	chr7:1.55E+08-1.55E+08	+	0.116445	0.274349	1	hsa_circ_0001772
CCDC66	.	chr3:56626997-56628056	+	0.116173	0.456445	1	hsa_circ_0001313
PICALM	.	chr11:85707868-85742653	-	0.114593	0.039158	1	hsa_circ_0023923
CEP192	.	chr18:12999419-13019205	+	0.114508	0.787877	1	hsa_circ_0000831
MAPKAP1	.	chr9:1.28E+08-1.28E+08	-	0.113585	0.123264	1	hsa_circ_0001890
STK3	.	chr8:99718694-99719539	-	0.113485	0.117499	1	hsa_circ_0004592
DOCK1	.	chr10:1.29E+08-1.29E+08	+	0.113476	0.038179	1	hsa_circ_0007142
NCOA2	.	chr8:71126137-71128999	-	0.112477	0.401061	1	hsa_circ_0137069
NDUFA10	.	chr2:2.41E+08-2.41E+08	-	0.112434	0.067206	1	hsa_circ_0001118
AFF4	.	chr5:1.32E+08-1.32E+08	-	0.11182	0.035036	1	hsa_circ_0001529
GLIS3	.	chr9:4286037-4286523	-	0.111324	2.583333	1	hsa_circ_0002874
SFMBT2	.	chr10:7318853-7327916	-	0.111088	0.269799	1	hsa_circ_0000211
BACH1	.	chr21:30698379-30702014	+	0.111022	0.089544	1	hsa_circ_0061395
HNRNPM	.	chr19:8520288-8528570	+	0.110554	0.089609	1	hsa_circ_0006382
MITD1	.	chr2:99786012-99787892	-	0.110394	0.447978	1	hsa_circ_0001050
POLR2A	.	chr17:7402357-7402810	+	0.110023	0.172396	1	hsa_circ_0000741
FARSA	.	chr19:13039155-13039661	-	0.109378	0.110082	1	hsa_circ_0000896
PICALM	.	chr11:85722072-85742653	-	0.1092	0.037676	1	hsa_circ_0000347
SAFB2	.	chr19:5604593-5604947	-	0.108616	0.182538	1	hsa_circ_0000880
SNX13	.	chr7:17908029-17915413	-	0.108466	0.152896	1	hsa_circ_0005519
TNPO3	.	chr7:1.29E+08-1.29E+08	-	0.107695	0.124956	1	hsa_circ_0001741
FAM188A	.	chr10:15858833-15889942	-	0.107642	0.318895	1	hsa_circ_0000219
CTBP1	.	chr4:1219147-1235307	-	0.105335	0.172677	1	hsa_circ_0001386
TET2	TET2-AS1	chr4:1.06E+08-1.06E+08	+	0.104541	0.190558	1	hsa_circ_0070562
SLTM	.	chr15:59204761-59209198	-	0.104502	0.099991	1	hsa_circ_0000605
