# Supplementary material for: A comprehensive analysis of coding and non-coding transcriptomic changes in cutaneous squamous cell carcinoma
Source: Sci Rep. 2020 Feb 27;10:3637. doi: 10.1038/s41598-020-59660-6 (PMC7046790; doi:10.1038/s41598-020-59660-6)
Supplement: Supplementary file 17 — S8C. [file 41598_2020_59660_MOESM17_ESM.xlsx]

## Sheet: Sheet1
Supplementary Table S8C: Differentially expressed circRNAs in cSCC
Host gene Sense	Antisense	Locus	Strand	Fold change (RPM)	P value
IFFO2	.	chr1:19244855-19246267	-	0.114229577	0.000135
PTPN13	.	chr4:87693930-87696805	+	0.163539049	0.000167
ZNF800	.	chr7:127013395-127017383	-	0.033759184	0.000177
TNFRSF19	.	chr13:24164288-24200931	+	Only expressed in normal skin	0.000607
ERBIN	.	chr5:65284462-65290692	+	0.18256018	0.000631
AFF2	.	chrX:147743428-147744289	+	0.136688168	0.000702
APLF	.	chr2:68717321-68772444	+	0.18684461	0.00078
NIPBL	.	chr5:36982266-36986403	+	0.316464362	0.000799
SLC12A2	.	chr5:127474288-127488497	+	Only expressed in normal skin	0.001059
ACVR2A	.	chr2:148653869-148657467	+	0.118219689	0.001583
EXOC6B	.	chr2:72945231-72960247	-	0.360924585	0.002507
BMPR2	.	chr2:203329531-203332412	+	0.363059608	0.00271
KRT1	.	chr12:53073882-53074008	-	0.034645075	0.00276
VPS16	.	chr20:2944917-2945848	+	0.357800023	0.002768
VPS13C	.	chr15:62299506-62306191	-	0.266248357	0.003784
PARD3	.	chr10:34558584-34573173	-	0.331933642	0.004424
EBF1	.	chr5:158368701-158368987	-	Only expressed in normal skin	0.004587
UBAP2	.	chr9:33971648-33973235	-	0.369824946	0.004802
DBP	.	chr19:49136700-49136912	-	0.160913153	0.004829
.	.	chr3:3819408-3830758	-	0.245424112	0.004843
CD44	.	chr11:35222628-35226187	+	0.448953145	0.00498
TRIM35	.	chr8:27151596-27151827	-	0.238886657	0.005292
.	CDR1	chrX:139865339-139866824	+	0.219307358	0.005962
SNX27	.	chr1:151611363-151611595	+	0.079867162	0.006023
ARHGAP10	.	chr4:148775826-148803083	+	0.214908494	0.006533
PTPN13	.	chr4:87614739-87622954	+	0.079540737	0.006767
KMT2E	.	chr7:104714065-104717880	+	0.210829575	0.009334
FAM120A	.	chr9:96233422-96261168	+	0.324285328	0.009402
POF1B	.	chrX:84600865-84622771	-	0.056381883	0.009963
MARK4	.	chr19:45766370-45766625	+	0.218064133	0.010258
SENP6	.	chr6:76331247-76344527	+	Only expressed in normal skin	0.01044
LIFR	.	chr5:38523520-38530768	-	0.147154575	0.011133
RHOBTB3	.	chr5:95091099-95099324	+	0.359368537	0.014563
DEK	.	chr6:18236682-18258636	-	0.469227417	0.015175
SWT1	.	chr1:185183638-185200840	+	0.039653945	0.015372
RMDN3	.	chr15:41036244-41037457	-	0.095252578	0.016513
AXL	.	chr19:41754418-41754725	+	0.271647128	0.01698
FAM208B	.	chr10:5741487-5756170	+	0.292989962	0.021512
FAM228B	.	chr2:24357988-24369956	+	0.278692684	0.022329
PHC3	.	chr3:169854206-169867032	-	0.476614286	0.026057
ZC3H6	.	chr2:113057425-113089859	+	0.306166573	0.026169
ZCCHC11	.	chr1:52959282-52975384	-	0.258713036	0.027573
UBE3A	.	chr15:25650607-25657118	-	0.365274237	0.028428
REPS1	.	chr6:139264649-139265759	-	0.255152941	0.031969
FGFR2	.	chr10:123298105-123325218	-	0.37890061	0.03206
SPPL3	.	chr12:121220457-121222396	-	0.414976831	0.03511
CORO1C	.	chr12:109046047-109048186	-	0.552684544	0.038039
PTPN13	.	chr4:87685745-87689129	+	0.39320989	0.039556
UBE2K	.	chr4:39739039-39776553	+	0.231728228	0.040988
ZNF644	.	chr1:91382196-91383711	-	0.114301609	0.042073
ZMYM4	.	chr1:35824525-35827390	+	0.502657022	0.042231
WDR78	.	chr1:67356836-67371058	-	0.390035934	0.044034
MBOAT2	.	chr2:9048750-9098771	-	0.376565881	0.048108
TNFRSF21	.	chr6:47251673-47254331	-	5.401257183	0.035081
EPSTI1	.	chr1343528083-43544806	-	32.97642824	0.032922
