# Supplementary material for: A comprehensive analysis of coding and non-coding transcriptomic changes in cutaneous squamous cell carcinoma
Source: Sci Rep. 2020 Feb 27;10:3637. doi: 10.1038/s41598-020-59660-6 (PMC7046790; doi:10.1038/s41598-020-59660-6)
Supplement: Supplementary file 18 — S9. [file 41598_2020_59660_MOESM18_ESM.xlsx]

## Sheet: Sheet1
Supplementary Table S9: Primers for novel circRNA validation
Target	Primer seq	Tm
circ_METRNL F	TGCAGTGTTTTGGCCTGGAGCA	74.0
circ_METRNL R	GTTAACGATGAGAGCACCTGTTG	64.7
circ_IFFO2 F	CATGAAGGTGGACATGGACATCT	67.1
circ_IFFO2 R	CACTCATAAGCCCCTTAAACACC	64.4
circ_POF1B F	CCTGATTCTAGCCAGCAAATCC	65.8
circ_POF1B R	TGTAGAGTACTTGGGGCACATG	63.8
