# Supplementary material for: A comprehensive analysis of coding and non-coding transcriptomic changes in cutaneous squamous cell carcinoma
Source: Sci Rep. 2020 Feb 27;10:3637. doi: 10.1038/s41598-020-59660-6 (PMC7046790; doi:10.1038/s41598-020-59660-6)
Supplement: Supplementary file 19 — S10. [file 41598_2020_59660_MOESM19_ESM.xlsx]

## Sheet: Sheet1
Sample (cSCC)	Gender	Pathology verified diagnosis	Immuno-suppression
cSCC_10	M	Moderately differentaiated cSCC	No
cSCC_11	M	Moderately differentaiated cSCC	No
cSCC_12	M	Moderately differentaiated cSCC	No
cSCC_13	M	Moderately differentaiated cSCC	Yes
cSCC_14	F	Moderately differentaiated cSCC with Hepatitis C infection	Yes
cSCC_15	F	Well differentiated cSCC	No
cSCC_16	M	Moderate to highly differentiated cSCC	Yes
cSCC_17	M	Well differentiated cSCC	Yes
cSCC_18	F	Moderately differentiated cSCC with exophytic nodules	No
cSCC_19	F	cSCC with polymorphic cell proliferation	No
cSCC_20	M	cSCC with reactive fibrosis and inflammation	Yes
cSCC_21	F	Moderately differentiated cSCC	No
cSCC_22	M	Well differentiated cSCC	No
cSCC_23	M	Well differentiated cSCC	No
cSCC_24	F	Well differentiated cSCC	No
cSCC_25	F	Well differentiated cSCC	No
cSCC_26	M	Moderately differentiated cSCC	No
cSCC_27	M	Moderate to highly differentiated cSCC	No
cSCC_28	M	Well differentiated cSCC	No
Sample (Controls)	Gender	Pathology verified diagnosis
H_8	M	N/A
H_9	M	N/A
H_10	M	N/A
H_11	F	N/A
